# Supplementary material for: Metagenomic Analyses of Multiple Gut Datasets Revealed the Association of Phage Signatures in Colorectal Cancer
Source: Front Cell Infect Microbiol. 2022 Jun 15;12:918010. doi: 10.3389/fcimb.2022.918010 (PMC9240273; doi:10.3389/fcimb.2022.918010)
Supplement: Supplementary file 2 [file DataSheet_2.xlsx]

## Sheet: S1 data desc
Supplementary Table S1: Characteristics of CRC metagenomic datasets used in this study.
Study	Group(n)	Age(mean±s.d.)	BMI(mean±s.d.)	Sex F(%)/M(%)	Country
Zeller (2014)	Control(93)	59.2±11.6	25.2±3.7	45.2/54.8	France(141), Germany(43)
	CRC(91)	64.7±12.2	26.0±4.5	40.7/59.3
Yu (2015)	Control(54)	61.8±5.6	23.5±2.9	38.9/61.1	China
	CRC(74)	66.0±10.5	24.0±3.1	35.1/64.9
Feng (2015)	Control(63)	67.1±6.3	27.6±3.7	41.3/58.7	Austria
	CRC(46)	67.1±10.8	26.5±3.5	39.1/60.9
Vogtmann (2016)	Control(52)	61.2±10.9	25.3±4.2	28.8/71.2	USA
	CRC(52)	61.8±13.4	24.9±4.2	28.8/71.2
Thomas (2019)	Control(52)	62.4±9.0	24.9±3.6	44.2/55.8	Italy
	CRC(61)	64.4±10.6	26.3±4.2	24.6/75.4
Yachida (2019)	Control(40)	63.6±12.2	22.9±2.4	42.5/57.5	Japan
	CRC(40)	59.0±12.7	22.4±2.7	47.5/52.5
Yang (2020)	Control(95)	42.9±10.5	23.1±1.9	48.4/51.6	China
	CRC(98)	55.1±10.9	23.4±2.9	30.6/69.4
Total	Control(449)	58.2±12.8	21.8±8.2	42.3/57.7
	CRC(462)	62.2±12.3	22.1±8.3	34.6/65.4

## Sheet: S2 metadata
Supplementary Table S2: Metadata of CRC metagenomic datasets used in this study.
Sample ID	Subject ID	Group	Age	Gender	BMI	Country	Study
44	FR-001	Control	52	F	20	France	Zeller
24	FR-003	Control	70	M	22	France	Zeller
27	FR-024	Control	37	F	18	France	Zeller
150	FR-025	Control	80	F	21	France	Zeller
114	FR-026	Control	66	M	24	France	Zeller
5	FR-027	Control	74	M	27	France	Zeller
30	FR-030	Control	54	M	26	France	Zeller
121	FR-039	Control	65	M	30	France	Zeller
128	FR-040	Control	57	M	24	France	Zeller
154	FR-052	Control	53	F	30	France	Zeller
12	FR-053	Control	62	F	21	France	Zeller
2	FR-060	Control	53	M	32	France	Zeller
51	FR-105	Control	68	M	26	France	Zeller
148	FR-110	Control	59	F	25	France	Zeller
87	FR-113	Control	63	M	26	France	Zeller
45	FR-115	Control	72	M	24	France	Zeller
71	FR-116	Control	55	F	20	France	Zeller
123	FR-118	Control	64	F	20	France	Zeller
34	FR-121	Control	59	M	25	France	Zeller
31	FR-125	CRC	72	F	37	France	Zeller
54	FR-129	Control	63	F	27	France	Zeller
104	FR-132	Control	69	F	25	France	Zeller
29	FR-139	Control	61	F	24	France	Zeller
57	FR-142	Control	68	F	25	France	Zeller
152	FR-152	Control	63	F	21	France	Zeller
113	FR-156	Control	62	M	24	France	Zeller
68	FR-161	Control	48	F	21	France	Zeller
47	FR-166	Control	64	M	27	France	Zeller
8	FR-169	Control	65	F	24	France	Zeller
80	FR-170	CRC	62	F	21	France	Zeller
107	FR-173	Control	59	F	25	France	Zeller
111	FR-187	Control	70	M	25	France	Zeller
6	FR-192	Control	29	M	24	France	Zeller
15	FR-193	Control	25	M	24	France	Zeller
81	FR-194	Control	66	F	28	France	Zeller
106	FR-195	Control	63	F	23	France	Zeller
58	FR-198	Control	63	M	25	France	Zeller
9	FR-200	CRC	58	M	24	France	Zeller
61	FR-202	CRC	87	F	32	France	Zeller
134	FR-208	CRC	63	M	22	France	Zeller
19	FR-212	Control	67	M	27	France	Zeller
84	FR-213	Control	61	F	23	France	Zeller
13	FR-214	Control	63	M	26	France	Zeller
83	FR-215	Control	53	F	33	France	Zeller
33	FR-221	Control	71	F	23	France	Zeller
136	FR-223	CRC	79	M	30	France	Zeller
149	FR-229	Control	64	M	28	France	Zeller
97	FR-268	CRC	70	F	26	France	Zeller
146	FR-275	CRC	63	M	31	France	Zeller
10	FR-276	Control	63	M		France	Zeller
110	FR-281	CRC	50	F	24	France	Zeller
42	FR-282	Control	59	M	31	France	Zeller
91	FR-293	CRC	76	M		France	Zeller
142	FR-294	Control	84	M	23	France	Zeller
62	FR-298	CRC	73	F	24	France	Zeller
126	FR-302	CRC	59	M	27	France	Zeller
48	FR-305	Control	50	M	25	France	Zeller
135	FR-310	CRC	85	F	20	France	Zeller
40	FR-316	Control	62	M	23	France	Zeller
139	FR-328	CRC	73	F	26	France	Zeller
132	FR-344	CRC	48	F	24	France	Zeller
7	FR-349	Control	61	M	23	France	Zeller
100	FR-376	CRC	76	M	25	France	Zeller
103	FR-390	Control	61	F	34	France	Zeller
140	FR-393	Control	67	F	23	France	Zeller
20	FR-398	Control	44	F	26	France	Zeller
86	FR-399	Control	63	F	22	France	Zeller
14	FR-400	Control	67	M	21	France	Zeller
25	FR-404	CRC	59	F	20	France	Zeller
35	FR-414	CRC	63	M	25	France	Zeller
43	FR-419	Control	60	M	27	France	Zeller
53	FR-430	CRC	80	M	29	France	Zeller
116	FR-450	CRC	44	M	20	France	Zeller
64	FR-451	CRC	78	M	19	France	Zeller
155	FR-459	CRC	63	M	29	France	Zeller
11	FR-460	Control	77	F	22	France	Zeller
130	FR-495	Control	66	M	29	France	Zeller
59	FR-496	Control	59	F	21	France	Zeller
55	FR-500	Control	62	F	21	France	Zeller
82	FR-503	CRC	87	F	15	France	Zeller
101	FR-504	CRC	56	F	23	France	Zeller
137	FR-505	CRC	73	M	17	France	Zeller
39	FR-506	CRC	60	M	26	France	Zeller
78	FR-507	Control	72	F	32	France	Zeller
50	FR-510	Control	53	M	30	France	Zeller
124	FR-539	Control	49	M	20	France	Zeller
28	FR-542	Control	46	F	29	France	Zeller
90	FR-551	CRC	72	M	22	France	Zeller
156	FR-552	CRC	55	F	25	France	Zeller
65	FR-558	Control	67	F	28	France	Zeller
3	FR-568	Control	35	M	23	France	Zeller
69	FR-596	Control	66	M	22	France	Zeller
16	FR-606	Control	64	M	26	France	Zeller
98	FR-617	CRC	80	F	23	France	Zeller
153	FR-626	Control	66	M	20	France	Zeller
127	FR-628	CRC	51	M	24	France	Zeller
49	FR-643	Control	66	M	24	France	Zeller
52	FR-652	CRC	64	M	21	France	Zeller
23	FR-654	CRC	51	M	30	France	Zeller
66	FR-664	Control	59	F		France	Zeller
92	FR-666	Control	45	M	24	France	Zeller
75	FR-667	CRC	67	M	25	France	Zeller
115	FR-672	Control	68	M	36	France	Zeller
147	FR-682	Control	65	M	30	France	Zeller
72	FR-684	Control	67	M	25	France	Zeller
151	FR-696	Control	52	M	24	France	Zeller
122	FR-716	Control	60	F	28	France	Zeller
105	FR-719	Control	49	F	23	France	Zeller
67	FR-721	Control	62	F	20	France	Zeller
133	FR-722	CRC	45	F	28	France	Zeller
60	FR-723	CRC	79	F	22	France	Zeller
1	FR-726	Control	72	F	25	France	Zeller
119	FR-728	Control	64	F	30	France	Zeller
129	FR-730	Control	38	F	22	France	Zeller
94	FR-734	CRC	64	M	30	France	Zeller
77	FR-751	Control	66	M	25	France	Zeller
141	FR-759	Control	74	M	27	France	Zeller
41	FR-767	CRC	69	F	24	France	Zeller
120	FR-768	CRC	69	F	30	France	Zeller
70	FR-770	CRC	75	M	37	France	Zeller
108	FR-772	CRC	69	F	25	France	Zeller
102	FR-780	CRC	68	M	23	France	Zeller
118	FR-783	CRC	65	M	26	France	Zeller
17	FR-788	CRC	62	M	26	France	Zeller
95	FR-790	Control	45	F	24	France	Zeller
109	FR-792	Control	55	M	24	France	Zeller
56	FR-812	CRC	73	M	40	France	Zeller
37	FR-815	CRC	82	M	24	France	Zeller
63	FR-817	CRC	74	F	19	France	Zeller
99	FR-820	Control	76	F	34	France	Zeller
22	FR-823	CRC	81	F	39	France	Zeller
112	FR-824	CRC	74	F	26	France	Zeller
73	FR-825	CRC	65	M	24	France	Zeller
38	FR-826	Control	77	M	23	France	Zeller
89	FR-827	CRC	53	M	25	France	Zeller
4	FR-828	CRC	67	M	28	France	Zeller
79	FR-829	Control	52	F	23	France	Zeller
74	FR-830	CRC	54	F	22	France	Zeller
93	FR-835	Control	52	M	33	France	Zeller
26	FR-901	CRC	56	F		France	Zeller
21	FR-902	Control	56	F		France	Zeller
DE-079	DE-079	CRC	72	M	28	Germany	Zeller
DE-080	DE-080	CRC	55	M	28	Germany	Zeller
DE-081	DE-081	CRC	53	F	31	Germany	Zeller
DE-082	DE-082	CRC	77	F	26	Germany	Zeller
DE-083	DE-083	CRC	70	M	25	Germany	Zeller
DE-084	DE-084	CRC	67	M	30	Germany	Zeller
DE-085	DE-085	CRC	34	M	27	Germany	Zeller
DE-086	DE-086	CRC	79	F	26	Germany	Zeller
DE-087	DE-087	CRC	66	M	31	Germany	Zeller
DE-088	DE-088	CRC	73	F	22	Germany	Zeller
DE-089	DE-089	CRC	58	F	32	Germany	Zeller
DE-090	DE-090	CRC	59	M	24	Germany	Zeller
DE-091	DE-091	CRC	87	M	22	Germany	Zeller
DE-092	DE-092	CRC	71	M	30	Germany	Zeller
DE-093	DE-093	CRC	41	M	22	Germany	Zeller
DE-094	DE-094	CRC	42	M	27	Germany	Zeller
DE-095	DE-095	CRC	66	M	26	Germany	Zeller
DE-096	DE-096	CRC	72	F	24	Germany	Zeller
DE-097	DE-097	CRC	69	M	28	Germany	Zeller
DE-098	DE-098	CRC	53	F	32	Germany	Zeller
DE-099	DE-099	CRC	74	M	26	Germany	Zeller
DE-100	DE-100	CRC	56	M	27	Germany	Zeller
DE-101	DE-101	CRC	66	F	23	Germany	Zeller
DE-102	DE-102	CRC	42	F	35	Germany	Zeller
DE-09	DE-09	CRC	51	M	28	Germany	Zeller
DE-013	DE-013	CRC	65	M	28	Germany	Zeller
DE-029	DE-029	CRC	51	M	30	Germany	Zeller
DE-031	DE-031	CRC	58	M	25	Germany	Zeller
DE-034	DE-034	CRC	49	F	30	Germany	Zeller
DE-037	DE-037	CRC	62	M	22	Germany	Zeller
DE-038	DE-038	CRC	62	F	27	Germany	Zeller
DE-039	DE-039	CRC	68	M	23	Germany	Zeller
DE-044	DE-044	CRC	43	F	22	Germany	Zeller
DE-045	DE-045	CRC	35	F	22	Germany	Zeller
DE-046	DE-046	CRC	75	M	28	Germany	Zeller
DE-049	DE-049	CRC	63	M	25	Germany	Zeller
DE-062	DE-062	CRC	90	M	28	Germany	Zeller
DE-025	DE-025	CRC	69	M	24	Germany	Zeller
DE-073	DE-073	Control	49	M	26	Germany	Zeller
DE-074	DE-074	Control	34	M	23	Germany	Zeller
DE-075	DE-075	Control	30	M	31	Germany	Zeller
DE-076	DE-076	Control	37	M	25	Germany	Zeller
DE-077	DE-077	Control	34	M	21	Germany	Zeller
ERR1018185	SZAXPI003409	CRC	64	M	23.1	China	Yu
ERR1018186	SZAXPI003410	CRC	73	M	23.8	China	Yu
ERR1018187	SZAXPI003411	CRC	67	F	24.7	China	Yu
ERR1018188	SZAXPI003412	CRC	56	M	25.6	China	Yu
ERR1018189	SZAXPI003413	CRC	59	F	20.7	China	Yu
ERR1018190	SZAXPI003414	CRC	61	M	25.2	China	Yu
ERR1018191	SZAXPI003415	CRC	60	M	23.2	China	Yu
ERR1018192	SZAXPI003416	CRC	73	F	17.7	China	Yu
ERR1018193	SZAXPI003417	Control	62	M	21.7	China	Yu
ERR1018194	SZAXPI003418	CRC	72	F	26.3	China	Yu
ERR1018195	SZAXPI003419	Control	65	M	20.7	China	Yu
ERR1018196	SZAXPI003420	CRC	65	M	24.8	China	Yu
ERR1018197	SZAXPI003421	CRC	71	M	25.8	China	Yu
ERR1018198	SZAXPI003422	CRC	50	M	25.2	China	Yu
ERR1018199	SZAXPI003423	CRC	55	M	22.2	China	Yu
ERR1018200	SZAXPI003424	CRC	77	M	21.7	China	Yu
ERR1018201	SZAXPI003425	CRC	45	F	23	China	Yu
ERR1018202	SZAXPI003426	CRC	89	F	23.7	China	Yu
ERR1018203	SZAXPI003427	Control	58	F	21.6	China	Yu
ERR1018204	SZAXPI003428	CRC	58	F	23.9	China	Yu
ERR1018205	SZAXPI003429	Control	68	M	21.7	China	Yu
ERR1018206	SZAXPI003430	CRC	64	F	29.1	China	Yu
ERR1018207	SZAXPI003431	CRC	75	F	28.7	China	Yu
ERR1018208	SZAXPI003432	CRC	73	M	22.7	China	Yu
ERR1018209	SZAXPI003433	Control	62	F	21.4	China	Yu
ERR1018210	SZAXPI003434	CRC	80	M	24	China	Yu
ERR1018211	SZAXPI003435	CRC	67	M	23.1	China	Yu
ERR1018212	SZAXPI003436	CRC	61	F	22	China	Yu
ERR1018213	SZAXPI003437	CRC	63	M	24.4	China	Yu
ERR1018214	SZAXPI015209	CRC	51	F	19.6	China	Yu
ERR1018215	SZAXPI015210	CRC	64	M		China	Yu
ERR1018216	SZAXPI015211	CRC	74	F	28.7	China	Yu
ERR1018217	SZAXPI015212	Control	68	M	20.4	China	Yu
ERR1018218	SZAXPI015213	CRC	83	F	30.4	China	Yu
ERR1018219	SZAXPI015214	CRC	70	M	24.6	China	Yu
ERR1018220	SZAXPI015215	CRC	56	M	25.9	China	Yu
ERR1018221	SZAXPI015216	CRC	54	M	17.9	China	Yu
ERR1018222	SZAXPI015217	CRC	74	M	26.8	China	Yu
ERR1018223	SZAXPI015218	CRC	57	M	23.2	China	Yu
ERR1018224	SZAXPI015219	CRC	54	F	29.7	China	Yu
ERR1018225	SZAXPI015220	CRC	62	M	22.7	China	Yu
ERR1018226	SZAXPI015221	CRC	54	F	25.6	China	Yu
ERR1018227	SZAXPI015222	CRC	69	M	29	China	Yu
ERR1018228	SZAXPI015223	CRC	64	M	24.8	China	Yu
ERR1018229	SZAXPI015224	CRC	44	M	22.5	China	Yu
ERR1018230	SZAXPI015225	CRC	60	M	17.3	China	Yu
ERR1018231	SZAXPI015226	CRC	73	M	24.5	China	Yu
ERR1018232	SZAXPI015227	Control	62	F	32.5	China	Yu
ERR1018233	SZAXPI015228	Control	58	M	22.3	China	Yu
ERR1018234	SZAXPI015229	Control	64	M	24.8	China	Yu
ERR1018235	SZAXPI015230	Control	65	F	35.1	China	Yu
ERR1018236	SZAXPI015231	Control	62	M	23.5	China	Yu
ERR1018237	SZAXPI015232	Control	69	F	24.9	China	Yu
ERR1018238	SZAXPI015233	Control	55	M	26.4	China	Yu
ERR1018239	SZAXPI015234	Control	64	F	26.4	China	Yu
ERR1018240	SZAXPI015235	Control	59	M	25.6	China	Yu
ERR1018241	SZAXPI015237	CRC	70	M	21	China	Yu
ERR1018242	SZAXPI015238	Control	71	F	26.7	China	Yu
ERR1018243	SZAXPI015239	Control	51	M	21.9	China	Yu
ERR1018244	SZAXPI015240	Control	50	M	20.5	China	Yu
ERR1018245	SZAXPI015241	Control	64	M	24.7	China	Yu
ERR1018246	SZAXPI015242	Control	50	M	23.3	China	Yu
ERR1018247	SZAXPI015243	Control	66	F	22.4	China	Yu
ERR1018248	SZAXPI015244	Control	52	M	28.4	China	Yu
ERR1018249	SZAXPI015245	Control	64	M	25.6	China	Yu
ERR1018250	SZAXPI015246	Control	58	M	23.1	China	Yu
ERR1018251	SZAXPI015247	Control	64	F	17.1	China	Yu
ERR1018252	SZAXPI015248	Control	65	M	22.4	China	Yu
ERR1018253	SZAXPI015249	Control	53	M	19.7	China	Yu
ERR1018254	SZAXPI015250	Control	64	F	21.1	China	Yu
ERR1018255	SZAXPI015251	Control	68	F	24.9	China	Yu
ERR1018256	SZAXPI015252	Control	53	M	23.4	China	Yu
ERR1018257	SZAXPI015253	Control	64	F	22.7	China	Yu
ERR1018258	SZAXPI015254	Control	61	M	21.5	China	Yu
ERR1018259	SZAXPI015255	Control	62	F	21.1	China	Yu
ERR1018260	SZAXPI015256	Control	64	M	24.1	China	Yu
ERR1018261	SZAXPI015257	Control	55	M	22.3	China	Yu
ERR1018262	SZAXPI015258	Control	64	F	22.6	China	Yu
ERR1018263	SZAXPI015259	Control	71	F	23	China	Yu
ERR1018264	SZAXPI015260	Control	64	F	22.2	China	Yu
ERR1018265	SZAXPI015261	Control	65	M	22.5	China	Yu
ERR1018266	SZAXPI015262	Control	73	F	24.1	China	Yu
ERR1018267	SZAXPI015263	Control	54	M	27.7	China	Yu
ERR1018268	SZAXPI015264	Control	65	F	21.2	China	Yu
ERR1018269	SZAXPI015265	Control	60	M	22.5	China	Yu
ERR1018270	SZAXPI015266	Control	58	M	26.3	China	Yu
ERR1018271	SZAXPI015267	Control	64	F	21.3	China	Yu
ERR1018272	SZAXPI015268	Control	69	M	23.8	China	Yu
ERR1018273	SZAXPI015269	Control	65	F	20	China	Yu
ERR1018274	SZAXPI015270	Control	59	M	23.7	China	Yu
ERR1018275	SZAXPI015271	Control	70	F	22.2	China	Yu
ERR1018276	SZAXPI015272	Control	61	M	23.7	China	Yu
ERR1018277	SZAXPI015273	Control	52	M	24.6	China	Yu
ERR1018278	SZAXPI015274	Control	58	M	24.5	China	Yu
ERR1018279	SZAXPI017451	CRC	60	M	20	China	Yu
ERR1018280	SZAXPI017452	CRC	77	M	24.5	China	Yu
ERR1018281	SZAXPI017453	CRC	59	F	27	China	Yu
ERR1018282	SZAXPI017454	CRC	71	F	21.2	China	Yu
ERR1018283	SZAXPI017455	CRC	56	M	31.3	China	Yu
ERR1018284	SZAXPI017456	CRC	77	M	22	China	Yu
ERR1018285	SZAXPI017457	CRC	77	M	23.5	China	Yu
ERR1018286	SZAXPI017458	CRC	83	F	22.8	China	Yu
ERR1018287	SZAXPI017459	CRC	79	F	25.8	China	Yu
ERR1018288	SZAXPI017460	CRC	69	F	28.3	China	Yu
ERR1018289	SZAXPI017461	CRC	62	M	23.5	China	Yu
ERR1018290	SZAXPI017462	CRC	78	M	27	China	Yu
ERR1018291	SZAXPI017463	CRC	49	F	22.6	China	Yu
ERR1018292	SZAXPI017464	CRC	81	M	18.2	China	Yu
ERR1018293	SZAXPI017465	CRC	63	F	28	China	Yu
ERR1018294	SZAXPI017466	CRC	59	M	24.5	China	Yu
ERR1018295	SZAXPI017467	CRC	73	M	22.1	China	Yu
ERR1018296	SZAXPI017468	CRC	76	M	21.9	China	Yu
ERR1018297	SZAXPI017580	CRC	74	F	17.9	China	Yu
ERR1018298	SZAXPI017581	CRC	51	M	26.9	China	Yu
ERR1018299	SZAXPI017582	CRC	74	M	24.2	China	Yu
ERR1018300	SZAXPI017583	CRC	77	M	20.2	China	Yu
ERR1018301	SZAXPI017584	CRC	34	M	19.4	China	Yu
ERR1018302	SZAXPI017585	CRC	70	F	26.7	China	Yu
ERR1018303	SZAXPI017586	CRC	83	F	18.9	China	Yu
ERR1018304	SZAXPI017587	CRC	68	M	21.5	China	Yu
ERR1018305	SZAXPI017588	CRC	79	M	26.8	China	Yu
ERR1018306	SZAXPI017589	CRC	64	F	28.3	China	Yu
ERR1018307	SZAXPI017590	CRC	67	M	24.9	China	Yu
ERR1018308	SZAXPI017591	Control	61	M	23.8	China	Yu
ERR1018309	SZAXPI017592	Control	62	M	21.5	China	Yu
ERR1018310	SZAXPI017593	CRC	68	M	23.7	China	Yu
ERR1018311	SZAXPI017594	CRC	55	M	25.8	China	Yu
ERR1018312	SZAXPI017595	CRC	63	M	22.5	China	Yu
ERR688505	SAMEA3136748	CRC	64	M	29.3524	Austria	Feng
ERR688506	SAMEA3136648	Control	68	M	32	Austria	Feng
ERR688507	SAMEA3136638	Control	60	F	22.1	Austria	Feng
ERR688509	SAMEA3136670	Control	68	M	23.45	Austria	Feng
ERR688510	SAMEA3136657	Control	66	M	30.3	Austria	Feng
ERR688511	SAMEA3136660	Control	73	M	29.7	Austria	Feng
ERR688513	SAMEA3136769	CRC	73	M	17.9902	Austria	Feng
ERR688514	SAMEA3136630	Control	67	F	30	Austria	Feng
ERR688515	SAMEA3136751	CRC	65	M	28.0277	Austria	Feng
ERR688516	SAMEA3136634	Control	74	F	28.3	Austria	Feng
ERR688517	SAMEA3136738	CRC	65	F	23.3067	Austria	Feng
ERR688518	SAMEA3136674	Control	70	M	22.64	Austria	Feng
ERR688520	SAMEA3136663	Control	65	M	29.06	Austria	Feng
ERR688521	SAMEA3136747	CRC	67	M	29.4029	Austria	Feng
ERR688523	SAMEA3136676	Control	67	M	22.79	Austria	Feng
ERR688525	SAMEA3136743	CRC	82	M	30.4705	Austria	Feng
ERR688527	SAMEA3136754	CRC	84	M	27.2817	Austria	Feng
ERR688528	SAMEA3136644	Control	68	F	21.7	Austria	Feng
ERR688529	SAMEA3136654	Control	63	M	30.9	Austria	Feng
ERR688530	SAMEA3136673	Control	68	M	22.2	Austria	Feng
ERR688532	SAMEA3136665	Control	72	M	29.03	Austria	Feng
ERR688533	SAMEA3136664	Control	71	M	29.04	Austria	Feng
ERR688534	SAMEA3136765	CRC	86	F	20.5049	Austria	Feng
ERR688535	SAMEA3136656	Control	63	M	30.4	Austria	Feng
ERR688537	SAMEA3136650	Control	72	M	31.8	Austria	Feng
ERR688539	SAMEA3136626	Control	69	F	30	Austria	Feng
ERR688541	SAMEA3136724	CRC	84	F	31.2175	Austria	Feng
ERR688543	SAMEA3136668	Control	67	M	23.14	Austria	Feng
ERR688544	SAMEA3136645	Control	66	F	21.7	Austria	Feng
ERR688547	SAMEA3136755	CRC	60	M	26.6436	Austria	Feng
ERR688548	SAMEA3136766	CRC	68	M	32.2494	Austria	Feng
ERR688550	SAMEA3136662	Control	64	M	29.3	Austria	Feng
ERR688551	SAMEA3136667	Control	65	M	28.9	Austria	Feng
ERR688552	SAMEA3136624	Control	70	F	31	Austria	Feng
ERR688553	SAMEA3136728	CRC	84	F	27.7671	Austria	Feng
ERR688554	SAMEA3136635	Control	74	F	28.5	Austria	Feng
ERR688556	SAMEA3136625	Control	70	F	30	Austria	Feng
ERR688557	SAMEA3136679	Control	66	M	29.98	Austria	Feng
ERR688558	SAMEA3136756	CRC	74	M	26.3656	Austria	Feng
ERR688559	SAMEA3136632	Control	72	F	28.7	Austria	Feng
ERR688561	SAMEA3136677	Control	66	M	30.02	Austria	Feng
ERR688562	SAMEA3136633	Control	69	F	28.3	Austria	Feng
ERR688563	SAMEA3136646	Control	69	F	22.4	Austria	Feng
ERR688564	SAMEA3136652	Control	70	M	31.25	Austria	Feng
ERR688565	SAMEA3136658	Control	66	M	34.04	Austria	Feng
ERR688566	SAMEA3136623	Control	73	F	32	Austria	Feng
ERR688567	SAMEA3136753	CRC	55	F	23.3355	Austria	Feng
ERR688568	SAMEA3136737	CRC	73	F	29.7521	Austria	Feng
ERR688569	SAMEA3136726	CRC	64	F	24.0882	Austria	Feng
ERR688570	SAMEA3136734	CRC	63	M	25.8806	Austria	Feng
ERR688571	SAMEA3136758	CRC	72	M	28.4082	Austria	Feng
ERR688572	SAMEA3136750	CRC	46	M	30.8642	Austria	Feng
ERR688573	SAMEA3136742	CRC	73	M	24.8163	Austria	Feng
ERR688574	SAMEA3136760	CRC	74	F	29.1749	Austria	Feng
ERR688575	SAMEA3136727	CRC	58	M	27.7575	Austria	Feng
ERR688576	SAMEA3136752	CRC	56	F	20.0692	Austria	Feng
ERR688577	SAMEA3136740	CRC	72	F	26.6728	Austria	Feng
ERR688578	SAMEA3136731	CRC	52	F	27.1416	Austria	Feng
ERR688579	SAMEA3136729	CRC	71	M	29.737	Austria	Feng
ERR688580	SAMEA3136767	CRC	74	M	24.3375	Austria	Feng
ERR688581	SAMEA3136761	CRC	60	F	30.0781	Austria	Feng
ERR688582	SAMEA3136725	CRC	43	M	22.68	Austria	Feng
ERR688583	SAMEA3136763	CRC	54	M	27.3356	Austria	Feng
ERR688590	SAMEA3136629	Control	71	F	29	Austria	Feng
ERR688591	SAMEA3136661	Control	64	M	29.38	Austria	Feng
ERR688593	SAMEA3136675	Control	64	M	22.78	Austria	Feng
ERR688594	SAMEA3136639	Control	68	F	22.1	Austria	Feng
ERR688595	SAMEA3136678	Control	63	M	34.14	Austria	Feng
ERR688596	SAMEA3136651	Control	70	M	31.6	Austria	Feng
ERR688598	SAMEA3136636	Control	74	F	28.5	Austria	Feng
ERR688599	SAMEA3136655	Control	63	M	30.4	Austria	Feng
ERR688600	SAMEA3136627	Control	72	F	30	Austria	Feng
ERR688603	SAMEA3136631	Control	71	F	29	Austria	Feng
ERR688605	SAMEA3136666	Control	65	M	31.22	Austria	Feng
ERR688606	SAMEA3136640	Control	68	F	22.4	Austria	Feng
ERR688607	SAMEA3136649	Control	72	M	31.8	Austria	Feng
ERR688608	SAMEA3136672	Control	65	M	22.03	Austria	Feng
ERR688610	SAMEA3136642	Control	70	F	22.67	Austria	Feng
ERR688612	SAMEA3136628	Control	75	F	31	Austria	Feng
ERR688614	SAMEA3136671	Control	70	M	23.67	Austria	Feng
ERR688616	SAMEA3136653	Control	63	M	31.17	Austria	Feng
ERR688617	SAMEA3136643	Control	70	F	22.8	Austria	Feng
ERR688618	SAMEA3136732	CRC	47	F	25.7812	Austria	Feng
ERR688619	SAMEA3136641	Control	67	F	22.58	Austria	Feng
ERR688622	SAMEA3136637	Control	62	F	22.1	Austria	Feng
ERR688624	SAMEA3136659	Control	68	M	29.8	Austria	Feng
ERR688634	SAMEA3136746	CRC	77	M	29.4118	Austria	Feng
ERR688635	SAMEA3136759	CRC	52	M	25.7276	Austria	Feng
ERR688636	SAMEA3136733	CRC	72	F	24.2188	Austria	Feng
ERR688637	SAMEA3136757	CRC	79	M	26.2976	Austria	Feng
ERR688638	SAMEA3136768	CRC	77	M	19.1571	Austria	Feng
ERR688639	SAMEA3136749	CRC	64	M	29.0688	Austria	Feng
ERR688640	SAMEA3136730	CRC	72	F	27.1203	Austria	Feng
ERR688641	SAMEA3136744	CRC	69	M	29.9383	Austria	Feng
ERR688642	SAMEA3136764	CRC	66	M	22.5981	Austria	Feng
ERR688643	SAMEA3136735	CRC	72	F	23.8281	Austria	Feng
ERR688644	SAMEA3136745	CRC	65	M	29.7406	Austria	Feng
ERR688646	SAMEA3136669	Control	46	M	23.15	Austria	Feng
ERR688647	SAMEA3136741	CRC	63	M	33.564	Austria	Feng
ERR688648	SAMEA3136647	Control	46	M	28.74	Austria	Feng
ERR688649	SAMEA3136739	CRC	45	F	22.1453	Austria	Feng
ERR688651	SAMEA3136736	CRC	72	M	24.3375	Austria	Feng
ERR710424	SAMEA3178944	CRC	77	F	23.4952	Austria	Feng
ERR710426	SAMEA3178936	Control	55	M	27.7634	Austria	Feng
ERR710427	SAMEA3178937	Control	70	M	28.7197	Austria	Feng
ERR710428	SAMEA3178938	Control	73	F	26.5625	Austria	Feng
ERR710429	SAMEA3178939	Control	68	M	23.5294	Austria	Feng
ERR710430	SAMEA3178940	Control	78	M	31.2213	Austria	Feng
ERR710432	SAMEA3178943	Control	43	F	22.6474	Austria	Feng
MMRS11288076ST	MMRS11288076ST	Control	65	M	23.4908	USA	Vogtmann
MMRS11932626ST	MMRS11932626ST	Control	65	M	29.5648	USA	Vogtmann
MMRS12272136ST	MMRS12272136ST	CRC	51	M	25.8219	USA	Vogtmann
MMRS14379078ST	MMRS14379078ST	CRC	53	M	25.0149	USA	Vogtmann
MMRS14602194ST	MMRS14602194ST	CRC	84	F		USA	Vogtmann
MMRS15137911ST	MMRS15137911ST	CRC	64	F	35.6992	USA	Vogtmann
MMRS16644320ST	MMRS16644320ST	CRC	53	M	27.8913	USA	Vogtmann
MMRS17603756ST	MMRS17603756ST	Control	63	F	16.8252	USA	Vogtmann
MMRS17963147ST	MMRS17963147ST	Control	69	M	24.0683	USA	Vogtmann
MMRS18295921ST	MMRS18295921ST	CRC	42	M	22.0341	USA	Vogtmann
MMRS20257302ST	MMRS20257302ST	Control	62	F	20.6657	USA	Vogtmann
MMRS21365932ST	MMRS21365932ST	Control	56	M	22.9551	USA	Vogtmann
MMRS24340226ST	MMRS24340226ST	CRC	70	M	25.0568	USA	Vogtmann
MMRS25211151ST	MMRS25211151ST	Control	60	F	20.466	USA	Vogtmann
MMRS25641480ST	MMRS25641480ST	CRC	54	F	23.4908	USA	Vogtmann
MMRS29805707ST	MMRS29805707ST	Control	49	M	33.3784	USA	Vogtmann
MMRS31306426ST	MMRS31306426ST	CRC	73	M	25.8219	USA	Vogtmann
MMRS32573774ST	MMRS32573774ST	Control	82	M	20.5244	USA	Vogtmann
MMRS33294861ST	MMRS33294861ST	Control	48	M	23.0859	USA	Vogtmann
MMRS34525504ST	MMRS34525504ST	CRC	71	M	24.7436	USA	Vogtmann
MMRS34569532ST	MMRS34569532ST	Control	72	M	23.1498	USA	Vogtmann
MMRS35808664ST	MMRS35808664ST	Control	63	M	31.5811	USA	Vogtmann
MMRS36405092ST	MMRS36405092ST	Control	48	M	26.3984	USA	Vogtmann
MMRS38861560ST	MMRS38861560ST	Control	76	F	22.1487	USA	Vogtmann
MMRS38954404ST	MMRS38954404ST	Control	55	F	23.8049	USA	Vogtmann
MMRS39415781ST	MMRS39415781ST	Control	70	F	28.6192	USA	Vogtmann
MMRS39582183ST	MMRS39582183ST	Control	39	M	23.4605	USA	Vogtmann
MMRS40913371ST	MMRS40913371ST	Control	76	F	26.8837	USA	Vogtmann
MMRS41266697ST	MMRS41266697ST	CRC	54	F	24.0212	USA	Vogtmann
MMRS41711735ST	MMRS41711735ST	CRC	58	M	21.1071	USA	Vogtmann
MMRS42780924ST	MMRS42780924ST	CRC	65	M	31.3777	USA	Vogtmann
MMRS43563715ST	MMRS43563715ST	CRC	71	M	22.5917	USA	Vogtmann
MMRS43939546ST	MMRS43939546ST	CRC	63	F	25.6828	USA	Vogtmann
MMRS44197125ST	MMRS44197125ST	CRC	40	M	17.4321	USA	Vogtmann
MMRS44203591ST	MMRS44203591ST	CRC	59	F	20.3691	USA	Vogtmann
MMRS44587603ST	MMRS44587603ST	CRC	66	F	31.4704	USA	Vogtmann
MMRS47662059ST	MMRS47662059ST	CRC	74	M	23.5961	USA	Vogtmann
MMRS47685461ST	MMRS47685461ST	CRC	67	M	33.1972	USA	Vogtmann
MMRS51307502ST	MMRS51307502ST	Control	45	F	22.6188	USA	Vogtmann
MMRS51410669ST	MMRS51410669ST	CRC	65	M	21.1417	USA	Vogtmann
MMRS51728985ST	MMRS51728985ST	CRC	61	M	24.4097	USA	Vogtmann
MMRS51737257ST	MMRS51737257ST	Control	63	M	25.3811	USA	Vogtmann
MMRS54246132ST	MMRS54246132ST	Control	63	M	23.9606	USA	Vogtmann
MMRS54316675ST	MMRS54316675ST	CRC	55	M	29.6464	USA	Vogtmann
MMRS55294627ST	MMRS55294627ST	CRC	43	M	32.0256	USA	Vogtmann
MMRS56137463ST	MMRS56137463ST	Control	51	M	24.8066	USA	Vogtmann
MMRS57276462ST	MMRS57276462ST	Control	67	M	30.5021	USA	Vogtmann
MMRS57569834ST	MMRS57569834ST	Control	58	M	24.5308	USA	Vogtmann
MMRS59699117ST	MMRS59699117ST	CRC	85	M	22.8049	USA	Vogtmann
MMRS61683006ST	MMRS61683006ST	Control	62	F	25.8219	USA	Vogtmann
MMRS62192467ST	MMRS62192467ST	Control	70	F	31.1731	USA	Vogtmann
MMRS62376181ST	MMRS62376181ST	CRC	69	F	20.7988	USA	Vogtmann
MMRS62666492ST	MMRS62666492ST	Control	60	M	33.4284	USA	Vogtmann
MMRS64281211ST	MMRS64281211ST	CRC	71	M	27.8331	USA	Vogtmann
MMRS64281551ST	MMRS64281551ST	Control	63	F	28.3191	USA	Vogtmann
MMRS65205033ST	MMRS65205033ST	CRC	89	F	22.6717	USA	Vogtmann
MMRS65742083ST	MMRS65742083ST	Control	63	M	24.777	USA	Vogtmann
MMRS65862658ST	MMRS65862658ST	Control	72	M	23.6253	USA	Vogtmann
MMRS65945127ST	MMRS65945127ST	CRC	65	M	32.075	USA	Vogtmann
MMRS66868025ST	MMRS66868025ST	Control	58	M	26.7756	USA	Vogtmann
MMRS67096717ST	MMRS67096717ST	Control	79	M	35.1843	USA	Vogtmann
MMRS67247116ST	MMRS67247116ST	CRC	53	M	25.3941	USA	Vogtmann
MMRS68630931ST	MMRS68630931ST	Control	59	M	23.616	USA	Vogtmann
MMRS68910755ST	MMRS68910755ST	CRC	83	F	16.8252	USA	Vogtmann
MMRS71762412ST	MMRS71762412ST	CRC	44	M	23.3649	USA	Vogtmann
MMRS72802364ST	MMRS72802364ST	CRC	74	M		USA	Vogtmann
MMRS72980899ST	MMRS72980899ST	CRC	63	M	21.2547	USA	Vogtmann
MMRS73787048ST	MMRS73787048ST	Control	47	M	24.4049	USA	Vogtmann
MMRS77018926ST	MMRS77018926ST	CRC	40	M	23.7344	USA	Vogtmann
MMRS77321055ST	MMRS77321055ST	CRC	31	M	19.6419	USA	Vogtmann
MMRS77487595ST	MMRS77487595ST	CRC	78	M	22.5511	USA	Vogtmann
MMRS78791111ST	MMRS78791111ST	CRC	65	M	24.3253	USA	Vogtmann
MMRS79893829ST	MMRS79893829ST	Control	66	M	28.2068	USA	Vogtmann
MMRS80093644ST	MMRS80093644ST	CRC	31	M	19.5756	USA	Vogtmann
MMRS81130264ST	MMRS81130264ST	Control	64	M	32.3539	USA	Vogtmann
MMRS81135225ST	MMRS81135225ST	Control	57	M	25.1071	USA	Vogtmann
MMRS81194191ST	MMRS81194191ST	CRC	54	M	18.5595	USA	Vogtmann
MMRS81671217ST	MMRS81671217ST	CRC	57	M	26.3839	USA	Vogtmann
MMRS84085284ST	MMRS84085284ST	Control	68	M	22.1487	USA	Vogtmann
MMRS84159866ST	MMRS84159866ST	Control	67	F	18.6357	USA	Vogtmann
MMRS84954772ST	MMRS84954772ST	CRC	56	M	25.8219	USA	Vogtmann
MMRS85382779ST	MMRS85382779ST	CRC	66	M	21.5676	USA	Vogtmann
MMRS85438660ST	MMRS85438660ST	Control	68	M	23.0103	USA	Vogtmann
MMRS85548821ST	MMRS85548821ST	Control	71	M	23.242	USA	Vogtmann
MMRS86168210ST	MMRS86168210ST	Control	79	M	21.2846	USA	Vogtmann
MMRS86178473ST	MMRS86178473ST	CRC	65	M	25.1022	USA	Vogtmann
MMRS86958796ST	MMRS86958796ST	CRC	55	F	31.6142	USA	Vogtmann
MMRS87723283ST	MMRS87723283ST	Control	42	M	27.6124	USA	Vogtmann
MMRS88581325ST	MMRS88581325ST	Control	73	F	23.9206	USA	Vogtmann
MMRS90191266ST	MMRS90191266ST	CRC	37	M	22.5009	USA	Vogtmann
MMRS91297590ST	MMRS91297590ST	Control	36	M	21.3368	USA	Vogtmann
MMRS92544445ST	MMRS92544445ST	CRC	72	F	27.7981	USA	Vogtmann
MMRS92546335ST	MMRS92546335ST	Control	42	F	27.2056	USA	Vogtmann
MMRS93508324ST	MMRS93508324ST	CRC	71	F		USA	Vogtmann
MMRS93621581ST	MMRS93621581ST	Control	60	M	23.1209	USA	Vogtmann
MMRS94549160ST	MMRS94549160ST	Control	76	M	23.8159	USA	Vogtmann
MMRS95277876ST	MMRS95277876ST	Control	48	M	21.5204	USA	Vogtmann
MMRS95479054ST	MMRS95479054ST	Control	45	M	24.3636	USA	Vogtmann
MMRS95674036ST	MMRS95674036ST	Control	68	F	38.3712	USA	Vogtmann
MMRS96422329ST	MMRS96422329ST	CRC	66	M	22.313	USA	Vogtmann
MMRS97052561ST	MMRS97052561ST	CRC	69	F	27.7597	USA	Vogtmann
MMRS97307143ST	MMRS97307143ST	Control	56	M	22.7077	USA	Vogtmann
MMRS97327636ST	MMRS97327636ST	CRC	84	M	23.4776	USA	Vogtmann
MMRS99045180ST	MMRS99045180ST	CRC	67	F	30.0354	USA	Vogtmann
SRR6915091	SRR6915091	CRC	77	M	23	Italy	Thomas
SRR6915092	SRR6915092	Control	64	M	20	Italy	Thomas
SRR6915093	SRR6915093	CRC	69	M	27	Italy	Thomas
SRR6915094	SRR6915094	CRC	82	M	28	Italy	Thomas
SRR6915095	SRR6915095	CRC	84	M	22	Italy	Thomas
SRR6915097	SRR6915097	Control	80	F	32	Italy	Thomas
SRR6915098	SRR6915098	CRC	74	M	23	Italy	Thomas
SRR6915099	SRR6915099	CRC	63	M	25	Italy	Thomas
SRR6915100	SRR6915100	Control	80	M	24	Italy	Thomas
SRR6915101	SRR6915101	CRC	84	F	23	Italy	Thomas
SRR6915102	SRR6915102	CRC	61	M	23	Italy	Thomas
SRR6915103	SRR6915103	CRC	61	M	27.4406	Italy	Thomas
SRR6915104	SRR6915104	CRC	56	F	27.8293	Italy	Thomas
SRR6915105	SRR6915105	CRC	70	M	28.3737	Italy	Thomas
SRR6915106	SRR6915106	Control	66	M	19.7133	Italy	Thomas
SRR6915107	SRR6915107	CRC	62	M	31.0979	Italy	Thomas
SRR6915108	SRR6915108	Control	67	F	20.4382	Italy	Thomas
SRR6915109	SRR6915109	CRC	59	F	28.9993	Italy	Thomas
SRR6915110	SRR6915110	Control	54	M	25.1808	Italy	Thomas
SRR6915111	SRR6915111	Control	50	M	23.597	Italy	Thomas
SRR6915112	SRR6915112	Control	56	M	25.6896	Italy	Thomas
SRR6915113	SRR6915113	Control	77	F		Italy	Thomas
SRR6915114	SRR6915114	Control	62	M	28.6927	Italy	Thomas
SRR6915115	SRR6915115	CRC	83	F	19	Italy	Thomas
SRR6915116	SRR6915116	Control	70	F	25	Italy	Thomas
SRR6915117	SRR6915117	Control	61	F	21.9671	Italy	Thomas
SRR6915119	SRR6915119	CRC	66	M	24	Italy	Thomas
SRR6915120	SRR6915120	CRC	64	M	23	Italy	Thomas
SRR6915121	SRR6915121	Control	66	M	34	Italy	Thomas
SRR6915122	SRR6915122	Control	64	M	26	Italy	Thomas
SRR6915123	SRR6915123	CRC	78	M	26	Italy	Thomas
SRR6915125	SRR6915125	CRC	56	F	25.3906	Italy	Thomas
SRR6915126	SRR6915126	Control		F		Italy	Thomas
SRR6915127	SRR6915127	CRC	56	M	25.1808	Italy	Thomas
SRR6915128	SRR6915128	CRC	69	M	22.6422	Italy	Thomas
SRR6915129	SRR6915129	CRC	66	F	28.0843	Italy	Thomas
SRR6915130	SRR6915130	CRC	62	F	20.9572	Italy	Thomas
SRR6915131	SRR6915131	Control	54	M	24.4898	Italy	Thomas
SRR6915132	SRR6915132	CRC	64	M	24.9337	Italy	Thomas
SRR6915133	SRR6915133	CRC	50	F	19.8178	Italy	Thomas
SRR6915134	SRR6915134	Control	66	M	21.7051	Italy	Thomas
SRR6915135	SRR6915135	CRC	67	M	29.0698	Italy	Thomas
SRR6915136	SRR6915136	CRC	55	M	29.3658	Italy	Thomas
SRR6915137	SRR6915137	CRC	69	F	29	Italy	Thomas
SRR6915144	SRR6915144	Control	68	F	22	Italy	Thomas
SRR6915145	SRR6915145	Control	60	M	22	Italy	Thomas
SRR6915147	SRR6915147	CRC	51	F	19.433	Italy	Thomas
SRR6915148	SRR6915148	Control	58	F	17.6898	Italy	Thomas
SRR6915149	SRR6915149	Control	58	F	20.3125	Italy	Thomas
SRR6915150	SRR6915150	CRC	59	M	27.5802	Italy	Thomas
SRR6915151	SRR6915151	CRC	39	F	20.5499	Italy	Thomas
SRR6915152	SRR6915152	CRC	63	M	29.9616	Italy	Thomas
SRR6915153	SRR6915153	CRC	65	M	25.3515	Italy	Thomas
SRR6915154	SRR6915154	CRC	62	M	26.6436	Italy	Thomas
SRR6915155	SRR6915155	CRC	58	M	34.6861	Italy	Thomas
SRR6915156	SRR6915156	CRC	59	M	38.5306	Italy	Thomas
SRR6915158	SRR6915158	CRC	71	F	30	Italy	Thomas
SRR6915159	SRR6915159	CRC	58	M	25	Italy	Thomas
SRR6915160	SRR6915160	CRC	67	F	21	Italy	Thomas
SRR6915164	SRR6915164	Control	58	M	24	Italy	Thomas
SRR6915165	SRR6915165	Control	61	F		Italy	Thomas
SRR6915166	SRR6915166	CRC	70	M	24	Italy	Thomas
SRR6915167	SRR6915167	Control	54	M	24.6914	Italy	Thomas
SRR6915168	SRR6915168	Control	64	F	21.3251	Italy	Thomas
SRR6915169	SRR6915169	Control	65	F	23.3844	Italy	Thomas
SRR6915170	SRR6915170	Control	69	F	26.3656	Italy	Thomas
SRR6915171	SRR6915171	Control	69	F	28.6501	Italy	Thomas
SRR6915172	SRR6915172	Control	60	F	23.8751	Italy	Thomas
SRR6915173	SRR6915173	Control	40	M	26.1493	Italy	Thomas
SRR6915174	SRR6915174	Control	67	M	26.3656	Italy	Thomas
SRR6915175	SRR6915175	Control	41	M	24.1633	Italy	Thomas
SRR6915176	SRR6915176	Control	47	M	26.2976	Italy	Thomas
SRR6915177	SRR6915177	CRC	65	M	29.5619	Italy	Thomas
SRR6915178	SRR6915178	CRC	68	F		Italy	Thomas
SRR6915179	SRR6915179	CRC	57	M	27.7769	Italy	Thomas
SRR6915180	SRR6915180	CRC	46	M	22.46	Italy	Thomas
SRR6915181	SRR6915181	CRC	68	M	24.3025	Italy	Thomas
SRR6915182	SRR6915182	CRC	38	M	27.0416	Italy	Thomas
SRR6915183	SRR6915183	CRC	51	M	31.5617	Italy	Thomas
SRR6915184	SRR6915184	CRC	51	M	20.8611	Italy	Thomas
SRR6915185	SRR6915185	CRC	69	M	28.982	Italy	Thomas
SRR6915186	SRR6915186	Control	52	M	23.7228	Italy	Thomas
SRR6915187	SRR6915187	Control	64	M	25	Italy	Thomas
SRR6915188	SRR6915188	CRC	60	M	22	Italy	Thomas
SRR6915189	SRR6915189	Control	81	F	28	Italy	Thomas
SRR6915190	SRR6915190	CRC	78	M	24	Italy	Thomas
SRR6915191	SRR6915191	Control	69	M	24	Italy	Thomas
SRR6915192	SRR6915192	Control	64	M	27	Italy	Thomas
SRR6915193	SRR6915193	Control	69	M	30	Italy	Thomas
SRR6915194	SRR6915194	Control	71	M	24	Italy	Thomas
SRR6915195	SRR6915195	CRC	48	M	25.2676	Italy	Thomas
SRR6915196	SRR6915196	Control	53	M	32.45	Italy	Thomas
SRR6915197	SRR6915197	Control	46	M	34.5271	Italy	Thomas
SRR6915198	SRR6915198	Control	60	F	28.125	Italy	Thomas
SRR6915199	SRR6915199	Control	66	F	21.0938	Italy	Thomas
SRR6915200	SRR6915200	Control	56	M	23.4509	Italy	Thomas
SRR6915201	SRR6915201	CRC	83	F	24	Italy	Thomas
SRR6915202	SRR6915202	Control	61	M	22	Italy	Thomas
SRR6915206	SRR6915206	Control	59	M	26	Italy	Thomas
SRR6915207	SRR6915207	Control	63	F	28	Italy	Thomas
SRR6915208	SRR6915208	CRC	76	M	26	Italy	Thomas
SRR6915209	SRR6915209	CRC	57	M	30	Italy	Thomas
SRR6915210	SRR6915210	CRC	74	M	25	Italy	Thomas
SRR6915211	SRR6915211	CRC	50	M	30	Italy	Thomas
SRR6915213	SRR6915213	CRC	78	M	30	Italy	Thomas
SRR6915217	SRR6915217	Control	67	F	24	Italy	Thomas
SRR6915218	SRR6915218	CRC	63	M	37	Italy	Thomas
SRR6915219	SRR6915219	CRC	77	M	22	Italy	Thomas
SRR6915220	SRR6915220	CRC	67	M	35	Italy	Thomas
SRR6915222	SRR6915222	Control	60	F	25	Italy	Thomas
SRR6915223	SRR6915223	CRC	75	M		Italy	Thomas
SRR6915225	SRR6915225	Control	77	F	25	Italy	Thomas
SRR6915227	SRR6915227	Control	70	F	20	Italy	Thomas
DRR127476	SAMD00114722	CRC	64	M	22.46	Japan	Yachida
DRR127478	SAMD00114724	CRC	66	F	22.6003	Japan	Yachida
DRR127481	SAMD00114727	CRC	61	M	28.2933	Japan	Yachida
DRR127485	SAMD00114731	CRC	70	F	21.9076	Japan	Yachida
DRR127488	SAMD00114734	Control	72	M	22.1367	Japan	Yachida
DRR127491	SAMD00114737	CRC	62	F	21.0828	Japan	Yachida
DRR127507	SAMD00114753	CRC	65	M	21.3039	Japan	Yachida
DRR127509	SAMD00114755	CRC	59	M	25.4581	Japan	Yachida
DRR127514	SAMD00114760	CRC	78	M	22.68	Japan	Yachida
DRR127515	SAMD00114761	CRC	30	M	25.6896	Japan	Yachida
DRR127517	SAMD00114763	CRC	69	F	23.5556	Japan	Yachida
DRR127519	SAMD00114765	CRC	57	F	18.369	Japan	Yachida
DRR127521	SAMD00114767	CRC	38	M	24.3911	Japan	Yachida
DRR127524	SAMD00114770	Control	73	M	25.8166	Japan	Yachida
DRR127532	SAMD00114778	Control	59	F	20.0288	Japan	Yachida
DRR127535	SAMD00114781	Control	64	M	20.5191	Japan	Yachida
DRR127536	SAMD00114782	CRC	44	F	26.6728	Japan	Yachida
DRR127537	SAMD00114783	Control	50	F	20.3428	Japan	Yachida
DRR127546	SAMD00114792	Control	67	F	26.0417	Japan	Yachida
DRR127552	SAMD00114798	Control	45	M	22.2222	Japan	Yachida
DRR127557	SAMD00114803	CRC	62	M	24.6181	Japan	Yachida
DRR127559	SAMD00114805	CRC	46	M	19.1512	Japan	Yachida
DRR127567	SAMD00114813	CRC	70	F	17.3484	Japan	Yachida
DRR127579	SAMD00114825	CRC	70	M	20.5761	Japan	Yachida
DRR127580	SAMD00114826	CRC	63	F	17.4818	Japan	Yachida
DRR127583	SAMD00114829	Control	65	F	19.8189	Japan	Yachida
DRR127588	SAMD00114834	Control	76	M	22.1003	Japan	Yachida
DRR127594	SAMD00114840	CRC	69	M	21.5139	Japan	Yachida
DRR127596	SAMD00114842	Control	76	F	23.4221	Japan	Yachida
DRR127597	SAMD00114843	Control	53	F	18.662	Japan	Yachida
DRR127603	SAMD00114849	CRC	45	F	23.4224	Japan	Yachida
DRR127613	SAMD00114859	Control	75	F	22.6667	Japan	Yachida
DRR127616	SAMD00114862	Control	78	M	22.8624	Japan	Yachida
DRR127617	SAMD00114863	CRC	59	F	22.6562	Japan	Yachida
DRR127619	SAMD00114865	Control	45	M	23.9512	Japan	Yachida
DRR127625	SAMD00114871	CRC	64	M	23.1084	Japan	Yachida
DRR127628	SAMD00114874	Control	76	M	21.7993	Japan	Yachida
DRR127634	SAMD00114880	Control	42	F	25.5937	Japan	Yachida
DRR127638	SAMD00114884	CRC	32	F	22.3478	Japan	Yachida
DRR127646	SAMD00114892	CRC	49	F	19.3821	Japan	Yachida
DRR127647	SAMD00114893	CRC	67	F	20.1746	Japan	Yachida
DRR127649	SAMD00114895	Control	49	F	22.3081	Japan	Yachida
DRR127666	SAMD00114912	CRC	78	M	25.9095	Japan	Yachida
DRR127669	SAMD00114915	CRC	54	F	20.5688	Japan	Yachida
DRR127672	SAMD00114918	Control	42	M	26.1738	Japan	Yachida
DRR127674	SAMD00114920	CRC	59	F	20.9566	Japan	Yachida
DRR127683	SAMD00114929	Control	40	M	22.9819	Japan	Yachida
DRR127685	SAMD00114931	CRC	70	M	24.2424	Japan	Yachida
DRR127692	SAMD00114938	Control	76	M	25.9695	Japan	Yachida
DRR127700	SAMD00114946	CRC	46	F	17.4449	Japan	Yachida
DRR127704	SAMD00114950	Control	49	F	21.2306	Japan	Yachida
DRR127707	SAMD00114953	Control	63	M	22.0581	Japan	Yachida
DRR127708	SAMD00114954	CRC	62	M	25.5937	Japan	Yachida
DRR127713	SAMD00114959	Control	49	M	27.3982	Japan	Yachida
DRR127718	SAMD00114964	CRC	75	F	22.2222	Japan	Yachida
DRR127720	SAMD00114966	CRC	73	F	20.5457	Japan	Yachida
DRR127721	SAMD00114967	Control	51	M	28.3848	Japan	Yachida
DRR127724	SAMD00114970	Control	66	F	25.4109	Japan	Yachida
DRR127728	SAMD00114974	Control	71	F	18.0172	Japan	Yachida
DRR127731	SAMD00114977	Control	66	M	23.6652	Japan	Yachida
DRR127736	SAMD00114982	Control	64	F	23.1911	Japan	Yachida
DRR127737	SAMD00114983	Control	77	F	18.7305	Japan	Yachida
DRR127748	SAMD00114994	Control	44	M	22.0522	Japan	Yachida
DRR127751	SAMD00114997	Control	74	M	20.6852	Japan	Yachida
DRR127752	SAMD00114998	Control	70	M	23.6614	Japan	Yachida
DRR127754	SAMD00115000	CRC	55	M	24.5779	Japan	Yachida
DRR127755	SAMD00115001	Control	70	M	25.7117	Japan	Yachida
DRR127756	SAMD00115002	Control	75	M	22.3081	Japan	Yachida
DRR127762	SAMD00115008	Control	76	M	23.7954	Japan	Yachida
DRR127763	SAMD00115009	Control	76	M	25.8806	Japan	Yachida
DRR127767	SAMD00115013	CRC	28	M	26.2976	Japan	Yachida
DRR127774	SAMD00115020	CRC	69	F	25.6369	Japan	Yachida
DRR127776	SAMD00115022	Control	73	F	20.7031	Japan	Yachida
DRR127777	SAMD00115023	Control	77	F	23.634	Japan	Yachida
DRR127789	SAMD00115035	CRC	51	M	20.7612	Japan	Yachida
DRR162775	SAMD00154991	Control	65	M	21.5645	Japan	Yachida
DRR162776	SAMD00154992	Control	66	F	22.3478	Japan	Yachida
DRR162777	SAMD00154993	CRC	48	M	23.03	Japan	Yachida
DRR162778	SAMD00154994	CRC	65	M	21.3839	Japan	Yachida
DRR162779	SAMD00154995	CRC	70	M	18.9619	Japan	Yachida
SRR6451674	K0000014	CRC	28	M	22.72	China	Yang
SRR6451692	K0000050	CRC	29	F	21.64	China	Yang
SRR6451689	K0000029	CRC	33	M	18.69	China	Yang
SRR6456150	K0000064	CRC	33	M	23.53	China	Yang
SRR6456197	K0000176	CRC	36	M	22.77	China	Yang
SRR6456190	K0000180	CRC	38	M	24.38	China	Yang
SRR6451258	K0000004	CRC	39	F	25.1	China	Yang
SRR6451675	K0000013	CRC	39	M	27.68	China	Yang
SRR6456224	K0000100	CRC	39	F	22.83	China	Yang
SRR6451673	K0000022	CRC	41	F	21.64	China	Yang
SRR6456142	K0000089	CRC	41	M	22.05	China	Yang
SRR6451261	K0000001	CRC	42	F	22.27	China	Yang
SRR6456222	K0000092	CRC	42	M	28.71	China	Yang
SRR6456219	K0000095	CRC	42	M	26.45	China	Yang
SRR6456139	K0000054	CRC	43	M	23.57	China	Yang
SRR6456144	K0000058	CRC	43	M	22.23	China	Yang
SRR6456201	K0000168	CRC	43	M	17.51	China	Yang
SRR6456204	K0000173	CRC	44	F	24.44	China	Yang
SRR6456193	K0000179	CRC	44	M	25.56	China	Yang
SRR6456217	K0000097	CRC	45	F	19.47	China	Yang
SRR6451668	K0000038	CRC	46	M	20.9	China	Yang
SRR6456138	K0000056	CRC	46	M	22.06	China	Yang
SRR6451672	K0000023	CRC	47	M	25.61	China	Yang
SRR6451688	K0000031	CRC	47	M	26.13	China	Yang
SRR6456140	K0000053	CRC	47	M	28.04	China	Yang
SRR6456220	K0000094	CRC	47	F	20.81	China	Yang
SRR6451260	K0000002	CRC	48	M	23.44	China	Yang
SRR6451681	K0000015	CRC	48	M	28.73	China	Yang
SRR6456188	K0000182	CRC	48	M	21.97	China	Yang
SRR6451259	K0000003	CRC	49	M	17.92	China	Yang
SRR6451686	K0000028	CRC	50	M	27.82	China	Yang
SRR6456207	K0000160	CRC	50	M	19.96	China	Yang
SRR6456214	K0000166	CRC	50	M	24.84	China	Yang
SRR6451255	K0000008	CRC	51	M	20.28	China	Yang
SRR6451682	K0000037	CRC	51	M	22.04	China	Yang
SRR6456199	K0000170	CRC	51	M	24.22	China	Yang
SRR6456202	K0000175	CRC	51	F	23.56	China	Yang
SRR6456159	K0000086	CRC	52	M	26.08	China	Yang
SRR6456189	K0000183	CRC	52	M	21.56	China	Yang
SRR6456187	K0000186	CRC	52	M	24.98	China	Yang
SRR6456141	K0000052	CRC	53	M	21.22	China	Yang
SRR6451680	K0000017	CRC	54	M	25.51	China	Yang
SRR6456198	K0000171	CRC	54	M	23.53	China	Yang
SRR6456205	K0000172	CRC	54	F	21.23	China	Yang
SRR6456196	K0000177	CRC	54	M	21.97	China	Yang
SRR6456186	K0000184	CRC	54	F	23.62	China	Yang
SRR6451667	K0000046	CRC	57	F	24.73	China	Yang
SRR6451666	K0000045	CRC	58	F	30.43	China	Yang
SRR6456225	K0000099	CRC	58	M	17.67	China	Yang
SRR6456213	K0000157	CRC	58	F	21.75	China	Yang
SRR6456191	K0000181	CRC	58	M	22.58	China	Yang
SRR6456183	K0000191	CRC	58	F	24.24	China	Yang
SRR6451256	K0000007	CRC	59	F	21.36	China	Yang
SRR6451685	K0000025	CRC	59	M	20.58	China	Yang
SRR6451691	K0000032	CRC	59	M	28.28	China	Yang
SRR6451671	K0000041	CRC	60	M	24.51	China	Yang
SRR6456218	K0000096	CRC	60	M	20.2	China	Yang
SRR6451678	K0000020	CRC	61	M	26.03	China	Yang
SRR6451684	K0000026	CRC	61	M	23.32	China	Yang
SRR6451670	K0000040	CRC	61	M	21.93	China	Yang
SRR6456146	K0000088	CRC	61	M	21.05	China	Yang
SRR6451690	K0000035	CRC	62	F	24.24	China	Yang
SRR6451665	K0000044	CRC	62	M	24.8	China	Yang
SRR6456216	K0000098	CRC	62	M	23.24	China	Yang
SRR6456206	K0000158	CRC	62	F	19.74	China	Yang
SRR6456184	K0000190	CRC	62	M	22.04	China	Yang
SRR6456143	K0000059	CRC	63	M	19.42	China	Yang
SRR6456161	K0000090	CRC	63	M	18.34	China	Yang
SRR6456200	K0000169	CRC	63	M	21.67	China	Yang
SRR6456203	K0000174	CRC	63	M	21.83	China	Yang
SRR6451662	K0000047	CRC	64	M	25.71	China	Yang
SRR6456145	K0000057	CRC	64	F	23.93	China	Yang
SRR6456215	K0000167	CRC	64	F	26.67	China	Yang
SRR6451254	K0000009	CRC	65	F	19.14	China	Yang
SRR6451687	K0000027	CRC	65	M	23.88	China	Yang
SRR6456221	K0000093	CRC	65	F	20.83	China	Yang
SRR6456212	K0000156	CRC	65	F	28.89	China	Yang
SRR6456194	K0000188	CRC	65	M	25.69	China	Yang
SRR6451676	K0000012	CRC	66	F	21.64	China	Yang
SRR6451679	K0000018	CRC	66	M	24.61	China	Yang
SRR6451257	K0000006	CRC	67	M	22.27	China	Yang
SRR6456185	K0000192	CRC	67	M	21.09	China	Yang
SRR6456223	K0000091	CRC	68	F	25.2	China	Yang
SRR6456208	K0000161	CRC	68	M	28.58	China	Yang
SRR6456160	K0000085	CRC	69	M	22.68	China	Yang
SRR6456192	K0000178	CRC	69	F	21.37	China	Yang
SRR6451663	K0000048	CRC	70	F	28.3	China	Yang
SRR6451683	K0000036	CRC	71	M	26.23	China	Yang
SRR6451669	K0000039	CRC	71	M	29.14	China	Yang
SRR6451664	K0000043	CRC	71	F	19.05	China	Yang
SRR6456209	K0000162	CRC	71	F	26.67	China	Yang
SRR6451677	K0000011	CRC	72	M	22.04	China	Yang
SRR6456180	K0000101	CRC	72	F	25.81	China	Yang
SRR6456195	K0000189	CRC	74	M	26.18	China	Yang
SRR6451262	K0000010	CRC	76	M	21.51	China	Yang
SRR6456148	K0000061	CRC	52	M	27.38	China	Yang
SRR6456147	K0000062	CRC	47	M	23.88	China	Yang
SRR6456162	K0000063	CRC	52	M	22.23	China	Yang
SRR6456239	K0000133	Control	20	F	20.52	China	Yang
SRR6456231	K0000146	Control	24	M	19.87	China	Yang
SRR6456153	K0000069	Control	27	M	21	China	Yang
SRR6456248	K0000127	Control	27	F	23.06	China	Yang
SRR6456136	K0000083	Control	28	M	24.38	China	Yang
SRR6456233	K0000148	Control	29	F	23.06	China	Yang
SRR6456179	K0000102	Control	32	F	22.1	China	Yang
SRR6456172	K0000121	Control	32	M	23.21	China	Yang
SRR6456240	K0000138	Control	32	F	22.81	China	Yang
SRR6456244	K0000140	Control	32	M	19.88	China	Yang
SRR6456226	K0000143	Control	33	M	26.16	China	Yang
SRR6456253	K0000122	Control	34	M	21.35	China	Yang
SRR6456245	K0000141	Control	34	F	24.51	China	Yang
SRR6456246	K0000129	Control	35	M	24.38	China	Yang
SRR6456243	K0000137	Control	35	F	25.24	China	Yang
SRR6456211	K0000153	Control	36	M	25.2	China	Yang
SRR6456158	K0000072	Control	37	M	21.53	China	Yang
SRR6456176	K0000105	Control	37	M	20.59	China	Yang
SRR6456170	K0000118	Control	37	F	25.36	China	Yang
SRR6456230	K0000147	Control	37	M	22.44	China	Yang
SRR6456132	K0000074	Control	38	F	21.77	China	Yang
SRR6456134	K0000077	Control	38	M	25.5	China	Yang
SRR6456210	K0000152	Control	38	M	24.3	China	Yang
SRR6456151	K0000067	Control	39	F	23.92	China	Yang
SRR6456155	K0000071	Control	39	M	22.71	China	Yang
SRR6456251	K0000124	Control	39	M	24.66	China	Yang
SRR6456175	K0000106	Control	40	F	24.94	China	Yang
SRR6456177	K0000108	Control	40	F	24.25	China	Yang
SRR6456169	K0000117	Control	40	M	25.84	China	Yang
SRR6456128	K0000079	Control	41	M	21.45	China	Yang
SRR6456131	K0000082	Control	41	M	22.09	China	Yang
SRR6456181	K0000104	Control	41	M	25.35	China	Yang
SRR6456163	K0000111	Control	41	F	23.08	China	Yang
SRR6456133	K0000076	Control	42	F	26.31	China	Yang
SRR6456182	K0000103	Control	42	M	20.64	China	Yang
SRR6456164	K0000112	Control	42	M	24.45	China	Yang
SRR6456247	K0000128	Control	42	F	25.25	China	Yang
SRR6456242	K0000136	Control	42	F	21.85	China	Yang
SRR6456152	K0000066	Control	43	M	20.94	China	Yang
SRR6456129	K0000080	Control	43	F	25.32	China	Yang
SRR6456241	K0000139	Control	43	F	23.69	China	Yang
SRR6456157	K0000073	Control	44	M	20.95	China	Yang
SRR6456166	K0000114	Control	44	M	22.8	China	Yang
SRR6456154	K0000068	Control	45	M	23.41	China	Yang
SRR6456178	K0000107	Control	45	F	21.56	China	Yang
SRR6456252	K0000123	Control	45	F	23.28	China	Yang
SRR6456232	K0000149	Control	45	F	22.87	China	Yang
SRR6456165	K0000113	Control	47	M	27.6	China	Yang
SRR6456235	K0000150	Control	48	M	21.97	China	Yang
SRR6456130	K0000081	Control	49	F	22.84	China	Yang
SRR6456174	K0000109	Control	49	M	21.22	China	Yang
SRR6456236	K0000134	Control	49	M	22.62	China	Yang
SRR6456255	K0000130	Control	50	F	25.61	China	Yang
SRR6456229	K0000144	Control	50	F	24.43	China	Yang
SRR6456149	K0000065	Control	51	F	25.2	China	Yang
SRR6456250	K0000125	Control	52	M	21.02	China	Yang
SRR6456249	K0000126	Control	52	M	24.12	China	Yang
SRR6456228	K0000145	Control	52	M	25.48	China	Yang
SRR6456254	K0000131	Control	54	M	22.82	China	Yang
SRR6456135	K0000078	Control	56	F	21.3	China	Yang
SRR6456168	K0000116	Control	56	F	26.84	China	Yang
SRR6456227	K0000142	Control	58	F	24.28	China	Yang
SRR6456171	K0000119	Control	59	F	20.63	China	Yang
SRR6456237	K0000135	Control	62	F	19.87	China	Yang
SRR6456238	K0000132	Control	64	F	21.49	China	Yang
SRR6456156	K0000070	Control	65	M	24.41	China	Yang
SRR6456234	K0000151	Control	66	M	25.68	China	Yang
SRR6456173	K0000110	Control	72	M	25.21	China	Yang
SRR6456167	K0000115	Control	72	M	21.22	China	Yang
SRR6456137	K0000084	Control	55	M	22.04	China	Yang
SRR6456361	K0000201	Control	42	F	22.1	China	Yang
SRR6456360	K0000202	Control	33	M	20.27	China	Yang
SRR6456359	K0000203	Control	43	M	20.5	China	Yang
SRR6456358	K0000204	Control	31	F	21.19	China	Yang
SRR6456365	K0000205	Control	52	F	21.3	China	Yang
SRR6456364	K0000206	Control	27	F	21.44	China	Yang
SRR6456363	K0000207	Control	36	F	23.12	China	Yang
SRR6456362	K0000208	Control	43	M	22.57	China	Yang
SRR6456366	K0000210	Control	33	M	21.39	China	Yang
SRR6456369	K0000211	Control	41	M	23.43	China	Yang
SRR6456368	K0000212	Control	22	F	22.1	China	Yang
SRR6456371	K0000213	Control	30	F	28.27	China	Yang
SRR6456370	K0000214	Control	42	F	22.84	China	Yang
SRR6456373	K0000215	Control	51	M	23.01	China	Yang
SRR6456372	K0000216	Control	39	F	21.83	China	Yang
SRR6456375	K0000217	Control	45	F	23.37	China	Yang
SRR6456374	K0000218	Control	52	F	23.08	China	Yang
SRR6456377	K0000219	Control	46	F	23.73	China	Yang
SRR6456376	K0000220	Control	37	M	19	China	Yang
SRR6456354	K0000221	Control	60	M	23.53	China	Yang
SRR6456355	K0000222	Control	51	M	23.23	China	Yang
SRR6456356	K0000223	Control	49	F	22.19	China	Yang
SRR6456357	K0000224	Control	48	F	23.21	China	Yang
SRR6456352	K0000225	Control	29	F	23.73	China	Yang
SRR6456353	K0000226	Control	48	M	22.68	China	Yang

## Sheet: S3 linear model
Supplementary Table S3: Joint contribution analysis of Shannon index based on crude and age-, gender- and BMI-adjusted coefficients given by linear models.
	Crude shannon index		Adjusted shannon index
Study name	disease	p-value	disease	p-value	age	p-value	gender	p-value	bmi	p-value
ZellerG_2014	0.004143	0.359	0.0013379	0.77273	0.0005501	0.00371(**)	-0.0008601	0.85079	-0.0001112	0.83992
YuJ_2015	0.01512	0.0392(*)	0.0140767	0.0632	0.0004506	0.2782	-0.0120878	0.1146	-0.0009375	0.4287
FengQ_2015	0.023839	0.00396(**)	0.02425	0.00401(**)	1.981e-05	0.96721	-0.01138	0.1852	0.0001545	0.89368
VogtmannE_2016	0.001527	0.783	0.0008627	0.88	0.000266	0.271	0.002504	0.701	0.0002376	0.727
ThomasA_2019	0.007146	0.381	0.0080208	0.3029	-0.0010823	0.0055(**)	-0.0130124	0.1305	-0.0001407	0.8858
YachidaS_2019	0.011892	0.0829	0.0130724	0.0654	0.0002962	0.2888	0.0050521	0.4965	-0.0007965	0.5858
YangJ_2020	0.012	0.0843	0.0112278	0.15951	0.0002836	0.37558	-0.0071894	0.31246	-0.0037991	0.00782(**)

## Sheet: S4 species diff
Supplementary Table S4: differential analysis on TMM normalized viral species abundance. Species with FDR < 0.05 are displayed. FC: fold change. CPM: counts per million.
	Zeller				Yu				Feng				Vogtmann				Thomas				Yamada				Yang
	logFC	logCPM	PValue	FDR	logFC	logCPM	PValue	FDR	logFC	logCPM	PValue	FDR	logFC	logCPM	PValue	FDR	logFC	logCPM	PValue	FDR	logFC	logCPM	PValue	FDR	logFC	logCPM	PValue	FDR
k__Heunggongvirae|p__Uroviricota|c__Caudoviricetes|o__Caudovirales|f__Siphoviridae|g__Beetrevirus|s__Pseudomonas virus B3	0.627982	7.3741	0.00495955	0.0130173	-1.13455	8.94915	0.00056116	0.00377198	2.8586	8.9733	2.56654e-11	5.12301e-10	1.04938	7.87945	0.00327028	0.0160339	3.03775	11.1619	6.23711e-08	4.46993e-07	2.32461	8.64065	3.76001e-08	2.51342e-06	0.761693	7.36494	0.00020104	0.000819816
k__Heunggongvirae|p__Uroviricota|c__Caudoviricetes|o__Caudovirales|f__Myoviridae|s__Salmonella phage 118970_sal3	0.768484	7.86195	0.000101531	0.000531636	-1.25368	10.6184	0.0017239	0.00924553	2.11696	10.417	2.27296e-06	1.29993e-05	0.876071	8.24577	0.00667115	0.0309076	4.88751	12.435	2.64039e-17	2.17612e-15	2.13548	10.5435	2.15654e-06	5.03026e-05	1.00132	9.0012	5.5409e-06	3.938e-05
k__Heunggongvirae|p__Uroviricota|c__Caudoviricetes|o__Caudovirales|f__Siphoviridae|s__Escherichia phage HK639	1.00536	7.48956	4.58009e-05	0.000271162	-1.57931	10.7901	0.000242541	0.0018444	2.65722	10.3188	4.85078e-08	4.40902e-07	1.47133	8.68269	0.00116216	0.0069868	6.09885	13.5293	1.97982e-16	1.0878e-14	2.66508	9.96727	4.42087e-07	1.70543e-05	0.949974	8.97193	0.000295835	0.00113651
k__Heunggongvirae|p__Uroviricota|c__Caudoviricetes|o__Caudovirales|f__Myoviridae|g__Reipivirus|s__Klebsiella virus ST16OXA48phi5-4	0.69742	5.7717	0.000288457	0.00121689	-1.0265	8.33903	0.00929705	0.0339559	2.80934	8.72262	5.36774e-10	7.58938e-09	-1.1661	7.43564	0.00593297	0.0277421	8.18016	13.5665	9.94524e-22	9.83584e-19	1.88954	8.20415	0.00021948	0.00183449	1.05159	6.79433	1.14262e-05	7.15038e-05
k__Heunggongvirae|p__Uroviricota|c__Caudoviricetes|o__Caudovirales|f__Podoviridae|g__Uetakevirus|s__Salmonella virus Epsilon15	0.493756	5.59328	0.0210054	0.0427492	-1.07623	8.41646	0.0077646	0.0290887	2.10998	7.86033	2.63235e-07	1.98499e-06	1.09069	5.86634	0.00262361	0.0135196	6.20286	10.686	3.97244e-21	1.96437e-18	2.06369	7.66837	5.75532e-05	0.000644463	0.765611	6.57449	0.0032618	0.00924641
k__Heunggongvirae|p__Uroviricota|c__Caudoviricetes|o__Caudovirales|f__Siphoviridae|s__Enterobacteria phage phi80	0.899625	6.3018	0.00128535	0.00430051	-1.26541	9.59327	0.00475116	0.020428	3.15219	9.68384	2.18376e-09	2.81401e-08	1.33853	6.93401	0.00281215	0.0142727	4.74472	11.1656	2.37783e-12	4.89933e-11	2.52618	9.00404	5.04891e-06	9.92953e-05	0.886214	7.87015	0.00218253	0.00656078
k__Heunggongvirae|p__Uroviricota|c__Caudoviricetes|o__Caudovirales|f__Myoviridae|s__Vibrio phage martha 12B12	0.886461	7.28833	0.00171688	0.0054709	-1.26744	10.3984	0.00457791	0.0199354	2.64637	10.235	4.52088e-07	3.26401e-06	1.4577	7.93591	0.0010492	0.00650546	4.40504	12.0991	7.99452e-11	1.06073e-09	2.80664	9.7497	7.60843e-07	2.3125e-05	0.882374	8.46124	0.00144121	0.00456689
k__Heunggongvirae|p__Uroviricota|c__Caudoviricetes|o__Caudovirales|f__Myoviridae|s__Erwinia phage phiEt88	1.34075	6.38234	8.48906e-08	1.06574e-06	-1.11728	7.91269	0.00286412	0.0137021	2.30608	7.54329	8.91864e-08	7.38305e-07	0.781788	5.64961	0.0111592	0.0467668	5.29319	9.79683	6.7935e-18	7.07315e-16	2.04766	8.25761	3.06265e-05	0.000409579	0.948417	6.79819	2.44383e-05	0.000137379
k__Heunggongvirae|p__Uroviricota|c__Caudoviricetes|o__Caudovirales|f__Myoviridae|s__Mannheimia phage vB_MhM_3927AP2	0.511817	8.19771	0.0167768	0.0356037	-1.10772	10.9484	0.00629201	0.0254427	2.21102	10.3195	8.57187e-07	5.59369e-06	1.13295	8.54369	0.000987639	0.00627368	4.38549	12.4825	9.04368e-13	2.03277e-11	2.38276	10.2116	5.29496e-07	1.87187e-05	0.809743	9.21678	0.000234978	0.000939532
k__Heunggongvirae|p__Uroviricota|c__Caudoviricetes|o__Caudovirales|f__Siphoviridae|s__Cronobacter phage phiES15	2.07891	7.96973	1.60192e-10	3.88187e-09	1.25067	10.1395	0.0125055	0.043051	1.28926	9.00714	0.00170934	0.00436117	1.76937	7.4023	4.83582e-05	0.00044809	3.91839	10.6181	1.78619e-10	2.18092e-09	2.17076	7.76917	9.37928e-06	0.000165042	0.934052	7.26822	0.000631159	0.00224287
k__Heunggongvirae|p__Uroviricota|c__Caudoviricetes|o__Caudovirales|f__Siphoviridae|s__Enterobacteria phage ES18	0.677812	5.97587	0.00916712	0.0223181	-1.09027	8.66283	0.0098638	0.0351441	3.25142	9.12177	9.88762e-10	1.34208e-08	1.29182	6.63697	0.0016332	0.00906338	4.56554	10.84	1.85085e-11	2.73208e-10	2.30164	8.35666	1.7808e-05	0.000264362	0.872608	7.11566	0.00151496	0.00475516
k__Heunggongvirae|p__Uroviricota|c__Caudoviricetes|o__Caudovirales|f__Siphoviridae|g__Lafunavirus|s__Lactobacillus virus LF1	-2.63975	7.85042	1.39304e-12	4.90527e-11	2.20081	5.87366	1.25187e-09	4.2522e-08	-1.09195	7.47879	0.0112026	0.0221872	1.35932	5.03397	1.69561e-05	0.000178392					-1.75568	6.73544	8.49657e-06	0.00015218	0.609975	4.83411	0.000125614	0.000557597
k__Heunggongvirae|p__Uroviricota|c__Caudoviricetes|o__Caudovirales|f__Siphoviridae|g__Slashvirus|s__Bacillus virus Stills	2.76806	5.23366	1.4286e-12	4.90527e-11	3.29304	4.43471	6.86808e-12	3.49929e-10	1.53187	4.61644	0.000284423	0.000896417	1.55045	4.11065	0.00124762	0.00732615	1.64445	3.63071	0.000793264	0.00316346					1.16612	2.84885	1.07078e-05	6.75886e-05
k__Heunggongvirae|p__Uroviricota|c__Caudoviricetes|o__Caudovirales|f__Siphoviridae|g__Kostyavirus|s__Mycobacterium virus Sirduracell	1.61421	5.67203	8.31402e-06	6.41719e-05	2.52643	5.74882	4.63144e-06	6.74205e-05	1.2577	5.27427	0.00693528	0.0146172					1.65338	7.46787	0.00142596	0.00540335	2.06536	4.66718	0.00233913	0.0141334	1.33827	5.28182	0.000340714	0.00129393
k__Heunggongvirae|p__Uroviricota|c__Caudoviricetes|o__Caudovirales|f__Myoviridae|g__Punavirus|s__Salmonella virus SJ46	1.07451	7.48452	1.06772e-05	7.94686e-05					2.09449	8.99809	5.31035e-06	2.66302e-05	2.66914	8.84229	1.70933e-09	6.67445e-08	3.71413	10.5043	1.16599e-11	1.85995e-10	2.26299	8.77151	8.24884e-07	2.43341e-05	0.602016	8.23088	0.0212816	0.0452461
k__Heunggongvirae|p__Uroviricota|c__Caudoviricetes|o__Caudovirales|s__Enterobacteria phage P4	0.761108	8.21531	0.0179189	0.0374178					3.14323	10.9192	1.06998e-08	1.12293e-07	1.90415	9.02443	0.000354298	0.00255601	5.0818	13.2034	5.71765e-12	1.00978e-10	2.08046	9.82138	0.00014134	0.00131775	0.735693	9.17981	0.0163061	0.0362966
k__Heunggongvirae|p__Uroviricota|c__Caudoviricetes|o__Caudovirales|f__Podoviridae|s__crAssphage cr124_1	-2.20549	10.0256	3.16172e-10	7.32114e-09	1.95789	10.2095	2.29643e-05	0.000268972	-1.49701	10.1394	0.007728	0.0161211	-1.69811	9.60727	0.000117774	0.000983076	-1.12568	9.37114	0.00630798	0.0197424					0.971813	12.1868	0.0115323	0.0274512
k__Heunggongvirae|p__Uroviricota|c__Caudoviricetes|o__Caudovirales|f__Myoviridae|s__Escherichia phage muut	1.09724	6.85386	0.000532073	0.00204583	1.69122	6.83369	0.000198793	0.00157031	3.75504	7.88791	1.52944e-13	5.18991e-12					1.6414	8.41154	0.000309299	0.0012907	1.74285	5.88889	0.000513336	0.00367769	0.833272	6.67619	0.00357686	0.00999714
k__Heunggongvirae|p__Uroviricota|c__Caudoviricetes|o__Caudovirales|f__Siphoviridae|s__Cronobacter phage ENT47670	0.913797	7.01349	0.000525648	0.00202861	-1.12006	9.83709	0.00937816	0.0340083	3.14746	10.3347	2.61833e-09	3.29673e-08					5.64737	12.3269	1.08632e-15	5.59035e-14	2.91135	9.86374	4.59256e-07	1.70605e-05	1.06714	8.2997	7.57846e-05	0.000355687
k__Heunggongvirae|p__Uroviricota|c__Caudoviricetes|o__Caudovirales|f__Myoviridae|g__Peduovirus|s__Bacteriophage P2	1.05197	4.91242	0.000270612	0.0011593					2.8785	7.55668	2.99673e-09	3.72033e-08	1.75144	5.11099	6.56075e-05	0.000586403	4.48489	9.05039	2.48381e-12	5.01325e-11	2.18356	6.50592	2.3057e-05	0.00032572	0.730734	6.02305	0.0148757	0.0340259
k__Heunggongvirae|p__Uroviricota|c__Caudoviricetes|o__Caudovirales|f__Myoviridae|g__Reginaelenavirus|s__Klebsiella virus 3LV2017	1.04901	5.37353	0.000370528	0.0014907	-1.53867	9.20812	0.000633923	0.00414082	2.2586	8.6438	3.62306e-05	0.000142405					5.49699	11.2705	3.11905e-13	8.33714e-12	2.98816	8.66735	1.19226e-06	3.14693e-05	1.08819	7.19479	0.000154884	0.000661413
k__Heunggongvirae|p__Uroviricota|c__Caudoviricetes|o__Caudovirales|f__Siphoviridae|g__Aguilavirus|s__Enterobacteria virus mEp213					-1.13405	8.73097	0.00118919	0.00676974	3.06071	9.02862	3.88762e-11	7.32888e-10	1.10173	7.37945	0.000186933	0.00148663	2.36991	9.58058	1.31823e-07	8.99126e-07	1.9006	8.24733	2.8278e-06	6.14728e-05	0.660272	7.51065	0.00122687	0.00398932
k__Heunggongvirae|p__Uroviricota|c__Caudoviricetes|o__Caudovirales|f__Myoviridae|s__Pelagibacter phage HTVC008M	-0.504642	4.28864	0.0103258	0.0245651	-0.779394	4.40571	0.00595481	0.0243693	-1.26015	5.15058	4.06111e-06	2.12011e-05					-0.760169	4.5766	0.00979869	0.0300028	-2.33208	5.56428	3.88378e-08	2.51342e-06	-1.6616	5.74647	1.32735e-09	1.97121e-08
k__Heunggongvirae|p__Uroviricota|c__Caudoviricetes|o__Caudovirales|f__Myoviridae|g__Senquatrovirus|s__Salmonella virus SEN4	1.35327	5.26265	8.29545e-06	6.41719e-05					2.23043	7.79355	7.48363e-06	3.57668e-05	1.50411	6.05133	0.00320953	0.0158903	5.88736	10.6153	6.55605e-15	2.49382e-13	2.24493	7.17868	7.39886e-05	0.000765058	0.658608	6.58929	0.0214934	0.045502
k__Heunggongvirae|p__Uroviricota|c__Caudoviricetes|o__Caudovirales|f__Siphoviridae|g__Lillamyvirus|s__Flavobacterium virus Stinky	1.24748	4.93898	8.83517e-09	1.48488e-07	1.35731	4.8832	1.3881e-05	0.000174627	0.879496	4.54756	0.008671	0.0177965					1.24439	6.35576	0.00257633	0.00923187	0.603753	5.32886	0.0115494	0.0457208	0.942868	5.39945	5.13572e-06	3.67629e-05
k__Heunggongvirae|p__Uroviricota|c__Caudoviricetes|o__Caudovirales|f__Siphoviridae|s__Rhodovulum phage vB_RhkS_P1	1.29616	7.30924	7.16166e-07	7.38856e-06	2.99232	8.3109	3.82548e-10	1.44376e-08					1.21556	7.45904	0.00135825	0.00775045	-2.1513	8.83275	4.11956e-06	2.26347e-05	2.27017	7.08176	6.92489e-06	0.000128623	0.737289	5.65212	0.00640658	0.0166004
k__Heunggongvirae|p__Uroviricota|c__Caudoviricetes|o__Caudovirales|f__Myoviridae|g__Peduovirus|s__Yersinia phage vB_YpM_50	0.792602	8.03363	0.0231164	0.0458806					3.3314	11.2978	1.70812e-08	1.68822e-07	3.10658	8.35735	1.69915e-08	4.63821e-07	3.1588	11.4518	1.44105e-06	8.23816e-06	2.1283	9.45124	0.000457781	0.00342652	0.702565	8.92947	0.0232888	0.0487839
k__Heunggongvirae|p__Uroviricota|c__Caudoviricetes|o__Caudovirales|f__Autographiviridae|g__Warsawvirus|s__Pseudomonas virus 3MF5	1.10061	3.31066	0.00150573	0.00490302	-1.9525	7.78658	9.75389e-05	0.000869753	1.69059	6.68707	0.00689555	0.0145939					5.91874	9.65424	9.68386e-10	1.06415e-08	3.58643	7.01241	8.52e-07	2.43928e-05	1.37204	5.57281	2.87966e-05	0.000158076
k__Heunggongvirae|p__Uroviricota|c__Caudoviricetes|o__Caudovirales|f__Siphoviridae|s__Salmonella phage vB_SosS_Oslo	0.728824	8.98702	0.00423963	0.0114152					3.31366	11.5132	1.24469e-10	2.11982e-09	1.41983	9.62518	0.000342721	0.00249027	3.27381	11.9177	9.50502e-09	8.46889e-08	1.8399	10.171	5.78281e-05	0.000644463	1.03646	10.1568	2.92177e-05	0.000158076
k__Heunggongvirae|p__Uroviricota|c__Caudoviricetes|o__Caudovirales|f__Myoviridae|g__Ripduovirus|s__Ralstonia virus RP12	-0.592831	5.36204	0.00299489	0.0085498	1.03727	5.16382	0.000122848	0.00103456	-1.31871	5.97369	4.64066e-06	2.39806e-05	3.70554	7.71253	8.11086e-12	5.46131e-10	-0.788255	4.85649	0.0102078	0.0310632					1.76535	6.09968	1.00152e-09	1.50987e-08
k__Heunggongvirae|p__Uroviricota|c__Caudoviricetes|o__Caudovirales|f__Myoviridae|g__Punavirus|s__Escherichia virus RCS47	1.29673	7.16766	1.20254e-06	1.11879e-05	-1.04899	9.21103	0.00539943	0.0228299	3.15316	9.68557	5.31693e-09	6.01404e-08	1.44991	7.12411	4.53966e-05	0.000424543	3.48829	11.0266	1.57328e-08	1.31109e-07	1.93321	8.58335	4.09698e-05	0.000507318
k__Heunggongvirae|p__Uroviricota|c__Caudoviricetes|o__Caudovirales|f__Siphoviridae|s__Klebsiella phage phiKO2	0.595403	7.3414	0.00128916	0.00430051					1.21757	8.64403	0.0104081	0.0208572	0.833294	7.94578	0.00185483	0.0101263	3.30486	10.6593	1.07981e-09	1.17355e-08	1.31477	9.07889	0.000948127	0.0065135	0.608323	8.72279	0.00209055	0.00634175
k__Heunggongvirae|p__Uroviricota|c__Caudoviricetes|o__Caudovirales|f__Siphoviridae|s__Mannheimia phage vB_MhS_1152AP2	0.348508	6.61267	0.00252874	0.00746443	-0.489465	6.67381	0.00727976	0.0278875	0.65653	6.58365	0.000924745	0.00249706					0.450241	6.45016	0.013537	0.0400842	-1.16353	7.87211	0.000211899	0.00180114	0.783445	7.06587	1.12415e-06	9.64245e-06
k__Heunggongvirae|p__Uroviricota|c__Caudoviricetes|o__Caudovirales|f__Siphoviridae|s__Enterobacteria phage mEp237	0.825067	7.24611	0.00427395	0.0114485					2.9208	10.1823	1.49503e-08	1.4921e-07	1.96565	7.57136	4.64422e-06	5.79094e-05	3.72613	11.3683	5.16104e-09	4.72617e-08	2.66479	9.21299	1.71695e-06	4.20025e-05	0.679268	8.30028	0.0147018	0.0337056
k__Heunggongvirae|p__Uroviricota|c__Caudoviricetes|o__Caudovirales|f__Siphoviridae|s__Salmonella phage SPN3UB	0.966653	7.2163	0.000111376	0.000577381					2.82057	9.97015	4.37104e-08	4.0452e-07	1.42986	7.6687	7.61271e-05	0.000651596	4.19666	11.2732	3.81904e-12	6.92813e-11	2.48486	9.5142	4.21829e-07	1.69238e-05	0.961909	8.6987	3.38168e-05	0.00018188
k__Heunggongvirae|p__Uroviricota|c__Caudoviricetes|o__Caudovirales|f__Siphoviridae|s__Enterobacterial phage mEp390	1.06572	6.7507	1.2577e-05	8.97622e-05	-1.33957	9.52435	0.00104122	0.00622896	2.98674	9.85127	5.29896e-10	7.58938e-09					5.35281	12.2541	3.09419e-14	1.05116e-12	2.54479	9.51829	3.20688e-06	6.70104e-05	0.976177	8.13944	0.000253701	0.000997758
k__Heunggongvirae|p__Uroviricota|c__Caudoviricetes|o__Caudovirales|f__Siphoviridae|g__Doucettevirus|s__Propionibacterium virus E6	-1.60216	10.1238	2.21679e-08	3.29986e-07					-1.09059	11.4846	0.00230505	0.00565431	-0.819866	8.27739	0.0111478	0.0467668					-1.23128	10.6464	0.00248436	0.0148322	-0.525892	8.13426	0.0195719	0.0421517
k__Heunggongvirae|p__Uroviricota|c__Caudoviricetes|o__Caudovirales|f__Siphoviridae|g__Ravinvirus|s__Escherichia virus N15									3.32033	7.52808	1.02908e-11	2.18251e-10	1.48951	5.35231	1.22484e-05	0.000130219	1.69052	9.45732	0.00584314	0.0186393	1.37453	6.55549	0.000545273	0.00387879	0.583584	5.88217	0.0172209	0.0377419
k__Heunggongvirae|p__Uroviricota|c__Caudoviricetes|o__Caudovirales|f__Myoviridae|g__Lubbockvirus|s__Clostridium virus phiC2	0.955761	6.32795	7.16532e-06	5.7878e-05	0.916837	5.99912	0.00561721	0.023363	1.29949	5.38408	1.02925e-05	4.69855e-05					0.713228	5.76014	0.0102017	0.0310632	1.6246	5.40279	0.000126155	0.00120508
k__Heunggongvirae|p__Uroviricota|c__Caudoviricetes|o__Caudovirales|f__Podoviridae|s__Cellulophaga phage phi18:3	1.259	5.88724	3.32097e-08	4.74034e-07					2.93087	6.27092	8.75139e-10	1.20391e-08					4.76186	8.77249	5.84911e-18	7.07315e-16	1.12613	6.2428	0.00412962	0.0211327	1.65719	6.62241	3.83205e-10	6.05221e-09
k__Heunggongvirae|p__Uroviricota|c__Caudoviricetes|o__Caudovirales|f__Demerecviridae|g__Pogseptimavirus|s__Vibrio virus VspSw1					3.50891	6.65041	1.71139e-09	5.28457e-08	1.63619	8.18298	0.00305483	0.00718203					2.5215	6.89085	0.000209031	0.000902758	3.36558	4.33087	3.98266e-09	5.70658e-07	1.92778	4.11605	3.13787e-09	4.39744e-08
k__Heunggongvirae|p__Uroviricota|c__Caudoviricetes|o__Caudovirales|f__Myoviridae|g__Phapecoctavirus|s__Klebsiella virus ZCKP1	1.70665	5.30796	1.84387e-05	0.000126402					1.40807	3.2187	0.00188145	0.00474088	1.47706	3.25623	0.000308205	0.0022557					2.55308	5.99395	0.000244539	0.00199409	-1.19914	5.32217	0.000456649	0.00168909
k__Heunggongvirae|p__Uroviricota|c__Caudoviricetes|o__Caudovirales|f__Podoviridae|g__Diegovirus|s__Shigella virus 7502Stx	0.894778	6.57658	0.0149098	0.0326304					3.03703	9.45337	1.33648e-06	8.14691e-06	3.60701	7.90703	4.72736e-08	9.94715e-07	3.96699	10.7259	5.65391e-08	4.23615e-07	1.86091	8.14478	0.00503402	0.0246243
k__Heunggongvirae|p__Uroviricota|c__Caudoviricetes|o__Caudovirales|f__Myoviridae|g__Gofduovirus|s__Edwardsiella phage Edno5	1.08145	4.35917	5.33669e-05	0.00030387	0.902347	4.2983	0.00122742	0.0069481	0.92673	3.68511	0.00310216	0.0072765	-0.904974	4.36098	0.00728487	0.0331429					2.57334	5.2813	7.69805e-08	4.06376e-06
k__Heunggongvirae|p__Uroviricota|c__Caudoviricetes|o__Caudovirales|f__Siphoviridae|g__Laroyevirus|s__Arthrobacter virus Laroye					2.61913	4.07977	1.41108e-09	4.49341e-08	-1.48316	3.85533	9.22058e-05	0.000327058	-1.84754	4.53357	2.00753e-05	0.000204808	2.4913	5.35171	5.15463e-08	3.89155e-07	3.59913	6.77353	7.83624e-10	1.57195e-07
k__Heunggongvirae|p__Uroviricota|c__Caudoviricetes|o__Caudovirales|f__Myoviridae|g__Xuanwuvirus|s__Escherichia virus 500465-2	1.39073	7.9236	1.78656e-08	2.7785e-07	2.57712	8.65114	1.31128e-09	4.31031e-08	0.912321	8.10171	0.0239015	0.0436052									1.59075	6.77032	1.26598e-05	0.000204803	0.91693	6.65633	8.30013e-06	5.50575e-05
k__Heunggongvirae|p__Uroviricota|c__Caudoviricetes|o__Caudovirales|f__Myoviridae|g__Peduovirus|s__Enterobacteria phage P88	0.600345	6.48054	0.0192322	0.0395265					2.80367	9.06575	2.25573e-08	2.16635e-07	1.65031	6.94664	6.96638e-05	0.000606555	3.67077	9.80674	8.46692e-12	1.41929e-10	2.24082	7.92102	1.52474e-05	0.000231714
k__Heunggongvirae|p__Uroviricota|c__Caudoviricetes|o__Caudovirales|f__Myoviridae|g__Peduovirus|s__Yersinia virus L413C	0.965137	6.20934	0.0217764	0.0437207					3.50308	9.07428	1.27246e-07	1.00416e-06	3.25985	6.19204	4.37944e-07	6.70187e-06	2.98148	9.28157	2.64361e-05	0.000130727	2.22455	7.34405	0.000881005	0.00609412
k__Heunggongvirae|p__Uroviricota|c__Caudoviricetes|o__Caudovirales|f__Siphoviridae|g__Skunavirus|s__Lactococcus virus MV10L	1.10003	5.45043	5.49222e-05	0.000309346	2.20824	5.26512	2.44356e-06	3.83074e-05	1.42535	5.01129	0.000699654	0.00196211					1.2895	6.74185	0.00328947	0.0114284					1.08286	4.80523	0.00033717	0.00128538
k__Heunggongvirae|p__Uroviricota|c__Caudoviricetes|o__Caudovirales|f__Siphoviridae|g__Feofaniavirus|s__Erwinia virus Eho59	0.954264	8.64153	1.89106e-06	1.69869e-05					2.14376	10.5991	8.53917e-07	5.59369e-06					4.94343	13.1454	3.06206e-15	1.31669e-13	2.39575	10.8682	4.21398e-08	2.51342e-06	1.09421	9.82281	1.26099e-07	1.30697e-06
k__Heunggongvirae|p__Uroviricota|c__Caudoviricetes|o__Caudovirales|f__Myoviridae|g__Fukuivirus|s__Microcystis virus Ma-LMM01					-0.963552	6.4298	0.00677901	0.0268787	2.07633	6.31473	9.06563e-08	7.38305e-07					4.71708	8.05161	4.54477e-15	1.79791e-13	2.00293	5.64313	2.71969e-05	0.000368628	0.643788	5.03119	0.00623627	0.0163292
k__Heunggongvirae|p__Uroviricota|c__Caudoviricetes|o__Caudovirales|f__Siphoviridae|g__Audreyjarvisvirus|s__Lactococcus virus WRP3					-0.857835	4.21203	0.00184383	0.00973501					-1.47619	3.63761	8.64118e-06	0.000100317	-0.963783	4.51539	0.0165237	0.047231	-2.46694	6.27962	1.09154e-08	1.09482e-06	-1.19397	4.83711	8.52003e-06	5.57726e-05
k__Heunggongvirae|p__Uroviricota|c__Caudoviricetes|o__Caudovirales|f__Myoviridae|g__Jiaodavirus|s__Klebsiella phage Mineola					-1.46512	4.40296	0.0019986	0.0104464	1.58573	4.03234	0.00295302	0.00695873					4.42805	5.96666	3.05566e-08	2.47709e-07	3.73834	4.52951	1.61466e-06	4.04875e-05	1.34191	3.32805	3.80198e-05	0.000200157
k__Heunggongvirae|p__Uroviricota|c__Caudoviricetes|o__Caudovirales|f__Myoviridae|g__Krischvirus|s__Escherichia virus KFS-EC	0.908586	5.44653	0.0170641	0.0360665					2.9397	8.3482	3.75063e-06	1.99903e-05	4.18035	6.76109	1.85034e-09	6.67445e-08	4.10665	9.07984	1.72419e-08	1.42102e-07	2.53252	6.81465	0.000192165	0.00166157
k__Heunggongvirae|p__Uroviricota|c__Caudoviricetes|o__Caudovirales|f__Myoviridae|g__Bcepmuvirus|s__Burkholderia virus BcepMu	0.660586	7.79986	6.85748e-05	0.00038008					2.60779	9.3408	1.51694e-11	3.08849e-10					3.43238	10.0332	8.38502e-13	1.92855e-11	1.26359	8.14216	0.000567568	0.00400895	0.815618	8.04486	6.66104e-05	0.00032018
k__Heunggongvirae|p__Uroviricota|c__Caudoviricetes|o__Caudovirales|f__Siphoviridae|s__Salmonella phage SSU5	0.609805	8.27113	0.0174899	0.0366689					2.35513	10.1928	8.16325e-07	5.46723e-06	2.54207	9.02509	1.14128e-09	5.23953e-08	3.41051	11.1364	3.00707e-10	3.54046e-09	2.15345	9.88448	1.34535e-05	0.000212564
k__Heunggongvirae|p__Uroviricota|c__Caudoviricetes|o__Caudovirales|f__Siphoviridae|g__Lambdavirus|s__Escherichia virus Lambda_4A7									3.30494	10.4136	2.02435e-08	1.98153e-07	2.45309	7.32641	4.04056e-07	6.37651e-06	4.53468	11.4516	2.16236e-11	3.14497e-10	3.06872	9.73498	1.52068e-07	6.9329e-06	0.898307	8.22045	0.00330748	0.00934927
k__Heunggongvirae|p__Uroviricota|c__Caudoviricetes|o__Caudovirales|f__Podoviridae|g__Uetakevirus|s__Escherichia virus phiV10					-1.01021	8.30615	0.00747793	0.0284329	1.00572	7.98022	0.00806642	0.0167073					2.72068	8.96603	2.72341e-10	3.24512e-09	0.793599	7.88103	0.0114042	0.0453906	0.65503	7.54733	0.00152632	0.00476079
k__Heunggongvirae|p__Uroviricota|c__Caudoviricetes|o__Caudovirales|f__Myoviridae|g__Seongnamvirus|s__Escherichia virus ev015	0.784187	6.49642	0.0176608	0.0369529					2.96219	9.39626	8.92818e-08	7.38305e-07	2.57573	6.97586	4.12471e-07	6.40916e-06	3.85938	10.3245	3.42507e-09	3.22609e-08	2.27459	7.9666	9.50149e-05	0.000943564
k__Heunggongvirae|p__Uroviricota|c__Caudoviricetes|o__Caudovirales|f__Myoviridae|g__Saintgironsvirus|s__Leptospira virus LE1	-0.45047	9.46588	0.0202732	0.0415024					-1.49835	10.2868	1.12747e-06	7.04149e-06	-1.10271	9.58292	0.00054722	0.00375981	-0.903078	9.16543	0.000785577	0.00314549					-0.485495	8.58978	0.00772595	0.0193149
k__Sangervirae|p__Phixviricota|c__Malgrandaviricetes|o__Petitvirales|f__Microviridae|s__Lynx canadensis associated microvirus CLP 9413	0.808336	6.87881	7.27796e-05	0.000401251	0.713757	6.78648	0.0041711	0.0184798	0.72251	6.13549	0.0262483	0.0471266									0.874625	6.72976	0.00783177	0.0337136	0.770356	5.69471	7.26743e-05	0.000344338
k__Heunggongvirae|p__Uroviricota|c__Caudoviricetes|o__Caudovirales|f__Siphoviridae|g__Fattrevirus|s__Lactobacillus virus phiAT3	-0.565124	7.86711	0.000269202	0.0011593	-0.469486	6.99729	0.0100604	0.0355955	-0.793868	8.2774	0.000941145	0.00253462									-0.625906	7.14897	0.00607062	0.0278582	-0.691242	6.54982	7.78581e-06	5.19925e-05
k__Heunggongvirae|p__Uroviricota|c__Caudoviricetes|o__Caudovirales|f__Siphoviridae|g__Lambdavirus|s__Escherichia phage Lambda_ev243	1.30182	5.43704	0.000382958	0.0015289					2.54951	8.0071	1.63742e-05	7.00374e-05	3.90129	6.77255	4.54231e-08	9.76113e-07	4.95724	9.83007	1.84536e-10	2.22569e-09	2.4416	7.26523	0.00167441	0.010697
k__Heunggongvirae|p__Uroviricota|c__Caudoviricetes|o__Caudovirales|f__Salasmaviridae|s__Bacillus phage DLc1	0.946749	5.43058	0.000316585	0.00130388					1.52227	5.97215	5.07796e-05	0.000193609					-2.1068	5.46093	1.71004e-06	9.66417e-06	-0.607534	6.05604	0.0037381	0.0199432	-1.82909	4.63564	3.52851e-16	1.40435e-14
k__Heunggongvirae|p__Uroviricota|c__Caudoviricetes|o__Caudovirales|f__Siphoviridae|g__Cuauhtlivirus|s__Escherichia virus mEpX1	1.16412	4.30588	0.000886624	0.00311065					3.11717	7.21856	1.40508e-07	1.10029e-06	2.10124	4.33743	3.62154e-05	0.000348358	4.32525	8.3272	1.48975e-09	1.51893e-08	2.5803	6.18604	2.88058e-06	6.14728e-05
k__Heunggongvirae|p__Uroviricota|c__Caudoviricetes|o__Caudovirales|f__Siphoviridae|g__Efquatrovirus|s__Enterococcus virus AL3					1.73984	3.02342	3.28084e-05	0.000362995					-1.1662	2.47238	0.00849996	0.0376533	2.64723	3.16221	2.17387e-07	1.42381e-06	2.43242	4.88275	0.000332382	0.00258434	0.922869	5.83474	0.0169676	0.0374076
k__Heunggongvirae|p__Uroviricota|c__Caudoviricetes|o__Caudovirales|f__Myoviridae|g__Jilinvirus|s__Escherichia virus CVM10					-2.10514	6.55118	0.00010311	0.000890418	1.80551	5.4426	0.00574669	0.0124641					5.75266	7.47031	4.15798e-09	3.84321e-08	4.12713	6.10512	4.02692e-07	1.68292e-05	1.52311	4.46161	3.7647e-06	2.81645e-05
k__Heunggongvirae|p__Uroviricota|c__Caudoviricetes|o__Caudovirales|f__Myoviridae|g__Eganvirus|s__Erwinia virus EtG	0.899671	7.1906	0.001211	0.00413724					2.93565	9.91489	3.9951e-09	4.62161e-08					4.19719	11.3837	1.8427e-11	2.73208e-10	2.1001	9.15498	2.08519e-05	0.000298778	1.11108	8.54574	8.47301e-05	0.000393956
k__Heunggongvirae|p__Uroviricota|c__Caudoviricetes|o__Caudovirales|f__Myoviridae|g__Seongnamvirus|s__Escherichia virus ev239					-1.63285	4.19342	0.000179102	0.00143705	1.77908	3.75405	8.47254e-05	0.000302633					7.71643	9.75836	1.42936e-16	8.31553e-15	2.54819	4.26715	1.46379e-05	0.000225874	1.49934	3.40147	2.29567e-05	0.000130525
k__Heunggongvirae|p__Uroviricota|c__Caudoviricetes|o__Caudovirales|f__Myoviridae|g__Muvirus|s__Shigella virus SfMu	0.943257	7.70884	0.00460871	0.0122195					3.01415	10.646	8.40143e-07	5.55367e-06	2.94524	8.07926	3.47376e-09	1.20983e-07	3.6061	11.2144	1.17289e-08	1.01753e-07	2.20261	9.2216	1.06819e-05	0.000181593
k__Heunggongvirae|p__Uroviricota|c__Caudoviricetes|o__Caudovirales|f__Herelleviridae|g__Kayvirus|s__Staphylococcus virus S25-4	-2.96964	4.44392	6.35006e-14	3.00762e-12	-1.97223	3.02629	3.91403e-06	5.78029e-05	-1.7496	3.64069	2.14167e-05	8.90353e-05									-3.20641	4.09965	5.41218e-07	1.87187e-05	-0.933771	1.93395	0.0069188	0.0178278
k__Heunggongvirae|p__Uroviricota|c__Caudoviricetes|o__Caudovirales|f__Salasmaviridae|g__Beecentumtrevirus|s__Bacillus virus Goe1	-1.12735	9.19554	1.00462e-08	1.66161e-07	1.24346	9.68241	3.93166e-05	0.000417329	-0.708883	8.58787	0.00028555	0.00089719	-1.00309	9.02879	0.000220206	0.00168491									-0.475404	8.91853	0.0140028	0.0322519
k__Heunggongvirae|p__Uroviricota|c__Caudoviricetes|o__Caudovirales|f__Siphoviridae|g__Detrevirus|s__Pseudomonas virus D3	0.674753	7.28559	0.00425183	0.0114186	1.63448	7.18872	3.3522e-06	5.02337e-05									1.01004	8.31825	0.00902922	0.0279934	0.952767	6.63184	0.00430237	0.0216848	1.04616	7.01917	2.90109e-07	2.7232e-06
k__Heunggongvirae|p__Uroviricota|c__Caudoviricetes|o__Caudovirales|f__Myoviridae|g__Xuanwuvirus|s__Escherichia virus 520873	1.04949	8.04143	2.13175e-05	0.000143236					2.06087	9.78416	0.000137592	0.00047003	2.20911	8.44079	2.35237e-07	4.02693e-06	4.25872	10.7484	8.31241e-15	3.0448e-13	1.49558	9.03252	0.00512408	0.0248283
k__Heunggongvirae|p__Uroviricota|c__Caudoviricetes|o__Caudovirales|f__Myoviridae|g__Muvirus|s__Escherichia phage D108	1.14458	6.33918	0.00302154	0.00858124					2.81652	9.24364	8.01137e-06	3.81101e-05	3.44176	6.97975	3.32317e-08	7.99142e-07	4.3636	10.0319	1.39614e-09	1.46892e-08	2.43603	7.822	0.000277989	0.00221288
k__Heunggongvirae|p__Uroviricota|c__Caudoviricetes|o__Caudovirales|f__Podoviridae|g__Traversvirus|s__Escherichia virus P27					-1.51156	5.62069	0.000560912	0.00377198	2.99499	4.90507	1.63303e-07	1.24994e-06	1.61189	3.21244	0.00221851	0.0117314	4.90329	6.66215	2.91459e-12	5.67915e-11					-1.04657	5.17782	0.000948901	0.00317898
k__Heunggongvirae|p__Uroviricota|c__Caudoviricetes|o__Caudovirales|f__Myoviridae|s__Pectobacterium phage ZF40	-0.508812	10.5136	0.00181435	0.00571163	-0.852408	10.9361	0.000562651	0.00377198	1.16388	10.9698	2.33225e-05	9.51957e-05					5.30139	14.2601	3.51092e-20	8.68076e-18	1.32573	10.6928	3.60256e-06	7.22673e-05
k__Heunggongvirae|p__Uroviricota|c__Caudoviricetes|o__Caudovirales|f__Myoviridae|s__Shigella phage SfIV	0.899729	8.45558	0.00197083	0.00613015					2.83174	11.0819	5.19035e-07	3.64398e-06	2.37898	8.96351	1.83036e-07	3.30118e-06	3.50679	12.062	7.85337e-09	7.12567e-08	1.68349	9.88416	0.000240746	0.00197925
k__Heunggongvirae|p__Uroviricota|c__Caudoviricetes|o__Caudovirales|f__Siphoviridae|g__Lambdavirus|s__Escherichia phage Lambda_ev099	1.17828	7.40644	0.00200963	0.00623225					2.9991	10.1619	7.71433e-07	5.23546e-06	3.41782	7.79014	1.54518e-08	4.33509e-07	4.09996	11.0221	1.00384e-08	8.78586e-08	2.39614	8.63796	0.000326702	0.00256001
k__Heunggongvirae|p__Uroviricota|c__Caudoviricetes|o__Caudovirales|f__Myoviridae|g__Biquartavirus|s__Aeromonas virus 44RR2	-0.550531	6.28042	0.00231508	0.00695192	-0.901668	5.87608	5.32751e-05	0.000532229	-0.685403	6.68996	0.00256489	0.0061727	-0.661245	5.7547	0.00483604	0.0229315									-0.999527	4.84452	1.82576e-08	2.27079e-07
k__Heunggongvirae|p__Uroviricota|c__Caudoviricetes|o__Caudovirales|f__Myoviridae|g__Irrigatiovirus|s__Salmonella virus SI7	0.836595	4.76792	0.00132484	0.00438249					2.79494	7.59944	6.22483e-09	6.67039e-08	1.6033	5.11256	0.000192911	0.00152219	3.28901	9.45369	2.86584e-07	1.81687e-06	2.99833	7.18713	2.43451e-07	1.06166e-05
k__Heunggongvirae|p__Uroviricota|c__Caudoviricetes|o__Caudovirales|f__Siphoviridae|g__Chivirus|s__Salmonella virus 118970sal1	1.16338	7.61652	3.48597e-05	0.000216213	1.29474	7.1501	0.00253862	0.0123773	1.67684	6.2256	0.000263368	0.00083523					-0.96595	7.71334	0.0140555	0.0412489	-1.21269	6.72051	0.00499305	0.0245492
k__Heunggongvirae|p__Uroviricota|c__Caudoviricetes|o__Caudovirales|f__Siphoviridae|s__Enterobacteria phage mEp460	0.809144	6.60984	0.00563436	0.0144963					3.96686	10.047	2.35714e-13	7.74055e-12	2.91599	7.38594	4.24474e-09	1.33975e-07	3.09336	10.4444	8.96639e-07	5.24719e-06	2.33319	8.64092	5.35946e-06	0.000101425
k__Heunggongvirae|p__Uroviricota|c__Caudoviricetes|o__Caudovirales|f__Myoviridae|s__Flavobacterium phage vB_FspM_immuto_2-6A					0.633435	11.0841	0.00295675	0.0140136	0.786727	12.2116	0.0172012	0.0327304	-0.915714	10.8103	0.000848302	0.00553984					-0.834547	11.0076	1.00958e-05	0.000174588	0.973925	11.3724	3.56251e-06	2.70588e-05
k__Heunggongvirae|p__Uroviricota|c__Caudoviricetes|o__Caudovirales|f__Myoviridae|s__Enterobacteria phage SfI	0.862883	9.638	0.0108501	0.0254687					3.00959	12.514	2.41996e-07	1.83845e-06	3.05524	9.99635	1.45757e-08	4.20613e-07	3.41728	12.9921	4.12344e-08	3.186e-07	2.08288	10.8869	0.000216376	0.00182374
s__Salmonella phage Fels-1	1.07761	7.77876	0.000846926	0.0030237					3.09741	10.5687	2.43373e-08	2.31545e-07	2.66467	7.99614	8.06745e-08	1.59767e-06	4.32103	11.7197	1.55918e-10	1.92754e-09	2.40354	9.33699	3.26898e-05	0.000420358
k__Heunggongvirae|p__Uroviricota|c__Caudoviricetes|o__Caudovirales|f__Myoviridae|g__Felixounavirus|s__Escherichia virus Alf5	-2.06606	6.9891	1.48004e-09	2.96578e-08	1.36018	6.06996	0.00016231	0.00131265	-3.73269	8.55406	3.05526e-11	5.98126e-10	-1.88489	6.09476	3.1401e-06	4.01455e-05									1.35511	6.86563	0.00012557	0.000557597
k__Heunggongvirae|p__Uroviricota|c__Caudoviricetes|o__Caudovirales|f__Siphoviridae|s__Cronobacter phage ENT39118	0.76711	7.21008	0.000489162	0.00191619					2.39872	7.93843	1.36696e-08	1.37779e-07					3.41389	9.8233	1.07962e-10	1.38669e-09	2.93794	9.81671	3.93961e-09	5.70658e-07	0.973563	8.04298	2.54345e-06	1.9927e-05
k__Heunggongvirae|p__Uroviricota|c__Caudoviricetes|o__Caudovirales|f__Podoviridae|g__Uetakevirus|s__Salmonella virus SPN1S					-3.31644	9.09369	2.2861e-16	2.58837e-14	1.72702	6.84966	1.51175e-07	1.16588e-06					7.0336	13.1192	7.07736e-19	1.16658e-16	1.06653	7.17989	0.00311701	0.0175638	1.00992	6.75006	3.94434e-06	2.92882e-05
k__Heunggongvirae|p__Uroviricota|c__Caudoviricetes|o__Caudovirales|f__Siphoviridae|g__Lambdavirus|s__Escherichia virus Lambda_1H12	1.09956	4.38308	0.010778	0.0254088					2.57691	6.86617	0.000227933	0.000729671	3.12649	4.81917	2.86383e-05	0.000278122	5.15672	8.02886	1.43036e-09	1.47357e-08	2.20325	5.89187	0.00952615	0.0389989
k__Heunggongvirae|p__Uroviricota|c__Caudoviricetes|o__Caudovirales|f__Siphoviridae|s__Rhizobium phage vB_RleS_L338C	2.02555	6.22625	0.000592283	0.00224093	-2.80067	5.08771	9.10121e-05	0.00082072					-8.87357	8.55529	9.50119e-18	1.59937e-15	4.00078	5.16729	3.02691e-06	1.68181e-05					3.42828	2.27529	8.08527e-14	2.29853e-12
k__Heunggongvirae|p__Uroviricota|c__Caudoviricetes|o__Caudovirales|f__Siphoviridae|g__Lambdavirus|s__Escherichia virus Lambda_2G7b	1.00657	7.76272	0.0125621	0.0286427					3.04601	10.7419	4.81104e-06	2.47355e-05	3.09369	8.04536	1.03158e-05	0.000115766	3.81244	11.1661	2.5594e-07	1.63306e-06	2.34241	9.08819	0.00242035	0.0145366
k__Heunggongvirae|p__Uroviricota|c__Caudoviricetes|o__Caudovirales|f__Siphoviridae|g__Sansavirus|s__Caulobacter virus Sansa	0.875757	7.11161	0.00214961	0.0065494	1.81826	6.8941	2.12621e-06	3.38532e-05	0.68192	6.24729	0.0258498	0.0467409					-1.86374	7.86448	4.12922e-05	0.000198243	1.06949	6.50203	0.00907527	0.0374588
k__Heunggongvirae|p__Uroviricota|c__Caudoviricetes|o__Caudovirales|f__Myoviridae|g__Mooglevirus|s__Shigella virus Sf13	1.06774	3.82768	0.0127661	0.0289878					3.94647	7.42342	9.02106e-08	7.38305e-07	2.88163	3.99371	7.29645e-05	0.000629864	3.45018	7.00285	5.80363e-06	3.11945e-05	3.17811	5.65482	0.000141891	0.00131775
k__Heunggongvirae|p__Uroviricota|c__Caudoviricetes|o__Caudovirales|f__Siphoviridae|g__Lambdavirus|s__Escherichia phage Lambda_ev017	0.842946	6.28136	0.0106115	0.0250731					4.29106	9.77342	8.93723e-13	2.59946e-11	3.87466	7.24375	4.00843e-13	3.11424e-11	3.44569	9.44904	3.12724e-08	2.5145e-07	1.98947	7.35501	0.000337592	0.00260465
k__Loebvirae|p__Hofneiviricota|c__Faserviricetes|o__Tubulavirales|f__Inoviridae|g__Lineavirus|s__Escherichia virus I22	0.90782	7.50918	0.0119127	0.0274626					2.99639	10.2293	5.72293e-07	3.93645e-06	2.99479	7.85416	1.56695e-07	2.93078e-06	3.61062	10.916	6.15178e-08	4.44096e-07	2.55676	9.20465	5.73891e-05	0.000644463
k__Heunggongvirae|p__Uroviricota|c__Caudoviricetes|o__Caudovirales|f__Siphoviridae|s__Lactococcus phage Tuc2009	0.565009	9.93144	1.91271e-05	0.000130265	0.676116	10.0239	0.00210055	0.010865	0.686488	9.26903	0.00109125	0.00292339					-0.510956	9.92776	0.0143762	0.0420652
k__Heunggongvirae|p__Uroviricota|c__Caudoviricetes|o__Caudovirales|f__Myoviridae|g__Rahariannevirus|s__Ralstonia virus Raharianne	1.00254	5.72066	5.01425e-05	0.000289735													1.92637	6.22111	1.64941e-06	9.37512e-06	1.60657	5.15918	6.76179e-05	0.000713902	1.25318	5.29163	2.40341e-07	2.29942e-06
k__Heunggongvirae|p__Uroviricota|c__Caudoviricetes|o__Caudovirales|f__Siphoviridae|g__Skunavirus|s__Lactococcus virus P4565	-1.08739	8.17434	4.50431e-05	0.000268199	-1.22348	9.00056	0.000575296	0.00383154	1.41016	5.37034	2.0593e-05	8.66267e-05													-0.692206	10.7182	0.0114642	0.0273547
k__Heunggongvirae|p__Uroviricota|c__Caudoviricetes|o__Caudovirales|f__Myoviridae|s__Enterobacteria phage phi92	0.865254	5.86726	9.36097e-05	0.000505653					1.07987	4.5676	0.00605506	0.0130043					-0.969546	7.49885	0.0161935	0.0464214	0.993198	5.03095	0.00733423	0.0321233
k__Heunggongvirae|p__Uroviricota|c__Caudoviricetes|o__Caudovirales|f__Siphoviridae|g__Pahexavirus|s__Propionibacterium phage PA1-14	-1.30009	8.62108	6.44341e-05	0.000359039					-1.63947	10.0955	6.68664e-05	0.00024574					1.25904	9.80534	0.00586128	0.0186393	-1.48493	9.35975	0.00307749	0.0174391
k__Heunggongvirae|p__Uroviricota|c__Caudoviricetes|o__Caudovirales|f__Myoviridae|g__Felsduovirus|s__Salmonella virus RE2010					-1.75798	6.54698	0.000279031	0.00209251									5.68849	7.5407	6.83563e-12	1.18604e-10	3.04968	5.69994	3.16557e-05	0.000413072	1.32663	4.49214	1.53679e-05	9.32384e-05
s__Phormidium phage MIS-PhV1B	1.19757	5.75708	7.48735e-05	0.000410622	-1.10892	6.21159	0.00838664	0.0309637	0.81377	4.03	0.0104574	0.0209149					3.13458	7.5071	1.37938e-07	9.28031e-07
k__Heunggongvirae|p__Uroviricota|c__Caudoviricetes|o__Caudovirales|f__Myoviridae|g__Muvirus|s__Escherichia virus Mu					-2.41125	6.48143	1.40969e-05	0.00017518									6.59849	7.28728	1.71076e-12	3.67813e-11	3.86909	5.73602	2.01315e-06	4.80759e-05	1.55964	4.0592	0.000246789	0.000978306
k__Heunggongvirae|p__Uroviricota|c__Caudoviricetes|o__Caudovirales|f__Siphoviridae|g__Vieuvirus|s__Acinetobacter virus R3177					-1.91551	6.95341	9.25497e-07	1.68407e-05									4.20057	7.94997	1.13051e-15	5.59035e-14	2.04994	6.70146	6.66156e-07	2.08798e-05	0.931574	5.3325	6.68781e-06	4.55779e-05
k__Heunggongvirae|p__Uroviricota|c__Caudoviricetes|o__Caudovirales|f__Podoviridae|g__Anjalivirus|s__Arthobacter virus Mendel	0.857349	7.10551	5.47422e-05	0.000309346	1.75601	8.66081	7.15042e-06	9.5872e-05									0.729733	6.70231	0.0057016	0.0182488					0.546074	7.21626	0.00137408	0.00438208
k__Heunggongvirae|p__Uroviricota|c__Caudoviricetes|o__Caudovirales|f__Siphoviridae|g__Liefievirus|s__Mycobacterium virus Liefie	-1.48716	3.70215	4.06792e-05	0.000247881					-1.90147	5.52349	2.0465e-05	8.64454e-05					2.268	5.79007	4.06837e-05	0.000196635	-1.54806	4.62846	0.0079331	0.0338591
k__Heunggongvirae|p__Uroviricota|c__Caudoviricetes|o__Caudovirales|f__Siphoviridae|g__Inhavirus|s__Nonlabens virus P12024L					1.09083	5.43538	2.98347e-05	0.000334083	0.934358	4.5296	0.000185606	0.000610533									1.21318	5.31279	9.36542e-05	0.000939352	0.656218	5.91323	0.00283756	0.00820748
k__Heunggongvirae|p__Uroviricota|c__Caudoviricetes|o__Caudovirales|f__Myoviridae|g__Mieseafarmvirus|s__Ralstonia virus RSL1					1.89303	7.51823	1.20264e-07	2.60743e-06					1.27837	7.05324	3.75137e-05	0.000357442	-0.557712	6.31422	0.0108508	0.0329184					0.47888	7.33301	0.0178532	0.038956
k__Heunggongvirae|p__Uroviricota|c__Caudoviricetes|o__Caudovirales|f__Siphoviridae|s__Listeria phage A006	0.683053	8.8648	5.04271e-05	0.000289735	1.46095	9.36118	1.60799e-06	2.64281e-05													0.761871	8.65114	0.00386991	0.0204291	0.415886	8.00489	0.0161575	0.0360464
k__Heunggongvirae|p__Uroviricota|c__Caudoviricetes|o__Caudovirales|f__Podoviridae|g__Pagevirus|s__Bacillus virus Palmer	0.342474	7.58021	0.0158326	0.0342984									-1.52132	8.20144	2.80952e-07	4.5768e-06	0.52613	7.3773	0.0157154	0.0451819					0.573806	7.76418	0.00133135	0.00428702
k__Heunggongvirae|p__Uroviricota|c__Caudoviricetes|o__Caudovirales|f__Myoviridae|s__Lactobacillus phage KC5a	-0.713263	3.30828	0.0249711	0.0485446	4.71838	4.98556	4.87091e-17	7.09065e-15	-1.19809	4.36813	0.0165346	0.0317588					1.63886	3.98565	0.00195774	0.00714467
k__Heunggongvirae|p__Uroviricota|c__Caudoviricetes|o__Caudovirales|f__Podoviridae|s__crAssphage cr56_1	0.564288	10.8178	0.000509886	0.00198989	0.652632	10.9906	0.00723258	0.0278875	0.841365	10.2428	0.00950734	0.0191684													0.636199	11.7182	0.000161963	0.000688688
k__Heunggongvirae|p__Uroviricota|c__Caudoviricetes|o__Caudovirales|f__Siphoviridae|s__Marinomonas phage P12026	0.448302	7.07847	0.0105457	0.0249741	1.84414	6.77386	4.50625e-10	1.63995e-08									1.00792	7.65514	0.000930856	0.00366779	0.816204	6.38012	0.00321111	0.0179475
k__Heunggongvirae|p__Uroviricota|c__Caudoviricetes|o__Caudovirales|f__Siphoviridae|g__Cheoctovirus|s__Mycobacterium virus SG4	0.748668	8.27691	0.000704727	0.00258565					1.51039	6.58637	5.39997e-05	0.000204356					1.59634	9.35821	9.81922e-05	0.000443434					0.488474	8.70355	0.00909333	0.0223957
k__Heunggongvirae|p__Uroviricota|c__Caudoviricetes|o__Caudovirales|f__Siphoviridae|g__Camtrevirus|s__Bacillus virus phiCM3	-0.636672	4.92025	0.000723997	0.00262859					-0.975515	5.67718	6.80338e-05	0.000249131									0.698596	4.56387	0.00766	0.0332597	-1.55535	4.07335	4.13463e-11	7.76219e-10
k__Heunggongvirae|p__Uroviricota|c__Caudoviricetes|o__Caudovirales|f__Myoviridae|g__Asteriusvirus|s__Escherichia virus PBECO4	-0.829588	4.43888	0.000817009	0.0029356					-1.16687	4.66541	9.42886e-05	0.000330985	-0.898183	3.6929	0.00119675	0.00710475									-0.814686	4.30593	0.000630922	0.00224287
k__Heunggongvirae|p__Uroviricota|c__Caudoviricetes|o__Caudovirales|f__Myoviridae|g__Krischvirus|s__Escherichia virus ECD7	0.90842	4.61141	0.00636299	0.0161713	2.08639	4.9279	8.41519e-06	0.000108545	3.61161	3.24394	1.35351e-13	4.7513e-12	1.04885	4.78876	0.0109247	0.0463612
k__Heunggongvirae|p__Uroviricota|c__Caudoviricetes|o__Caudovirales|f__Autographiviridae|g__Stopalavirus|s__Stopalavirus S38C3	0.657436	5.47147	0.00591761	0.015125									1.31425	6.52875	0.00197851	0.0106861	1.44791	7.92693	0.000971952	0.00379945	-1.96186	7.65581	0.000170737	0.00150219
k__Heunggongvirae|p__Uroviricota|c__Caudoviricetes|o__Caudovirales|f__Myoviridae|s__Vibrio phage vB_VchM-138	1.55417	6.86859	0.00037928	0.00152004	4.23714	7.92801	2.62185e-08	6.36112e-07													2.31451	4.76809	0.00608519	0.0278582	1.65342	4.17232	0.000128196	0.000559453
k__Heunggongvirae|p__Uroviricota|c__Caudoviricetes|o__Caudovirales|f__Siphoviridae|s__Streptococcus phage PH10	-0.52282	5.94818	0.00533414	0.0138608					-0.663043	6.793	0.00575456	0.0124641	0.848724	5.55762	0.00110067	0.00665675									0.471465	5.8488	0.00918729	0.0225712
k__Heunggongvirae|p__Uroviricota|c__Caudoviricetes|o__Caudovirales|f__Myoviridae|g__Elmenteitavirus|s__Bacillus virus 125	-0.429504	11.2228	0.00507083	0.0132759	-0.573401	10.3783	0.000616658	0.00408036	-1.01	11.9513	8.79039e-07	5.69975e-06													-0.869916	9.94083	2.80469e-09	3.98667e-08
k__Heunggongvirae|p__Uroviricota|c__Caudoviricetes|o__Caudovirales|f__Myoviridae|g__Felsduovirus|s__Escherichia virus 500465-1	-0.370628	11.0155	0.00467869	0.0123736					0.896632	12.4919	0.00389294	0.00894586	0.531309	10.7927	0.0106906	0.0455591	1.96696	12.3096	9.37323e-08	6.57456e-07
k__Heunggongvirae|p__Uroviricota|c__Caudoviricetes|o__Caudovirales|f__Siphoviridae|s__Streptococcus phage phiNJ2	-0.294636	10.9948	0.00328492	0.0092013					-0.39494	11.3426	0.0215133	0.0401109	1.39299	11.3966	2.29263e-07	3.99233e-06									-0.554041	10.3666	2.06063e-06	1.64026e-05
k__Heunggongvirae|p__Uroviricota|c__Caudoviricetes|o__Caudovirales|f__Myoviridae|g__Tequatrovirus|s__Escherichia virus NBEco003	0.700247	4.41299	0.00306691	0.00868402					2.95191	6.51216	4.27047e-10	6.3739e-09	1.38932	4.53482	0.000184528	0.00147915	3.2322	6.91046	3.07768e-09	2.92675e-08
k__Heunggongvirae|p__Uroviricota|c__Caudoviricetes|o__Caudovirales|f__Siphoviridae|g__Bernalvirus|s__Mycobacterium virus Bernal13	-0.779139	8.91757	0.00164927	0.00530413					-1.30846	10.1918	0.000478988	0.00140522									-1.15722	9.61968	0.00383367	0.0203448	1.06146	7.80674	1.73023e-07	1.75672e-06
k__Heunggongvirae|p__Uroviricota|c__Caudoviricetes|o__Caudovirales|f__Siphoviridae|s__Clostridium phage phiSM101	-0.388109	11.1941	0.00177416	0.00560204	-0.561738	10.4722	0.000332934	0.00238915	-0.589984	11.6763	0.000163495	0.0005493													-0.708041	9.8599	8.07439e-09	1.0712e-07
k__Heunggongvirae|p__Uroviricota|c__Caudoviricetes|o__Caudovirales|f__Herelleviridae|g__Twortvirus|s__Staphylococcus virus Twort	-0.471717	5.41358	0.0018375	0.00576711	-0.70175	5.66121	0.00245236	0.0120722									-0.871431	5.48501	0.000518486	0.00212773	-0.488284	5.86574	0.00621895	0.0280973
k__Heunggongvirae|p__Uroviricota|c__Caudoviricetes|o__Caudovirales|f__Siphoviridae|g__Omegavirus|s__Mycobacterium phage MiaZeal	-0.417116	6.22609	0.00106143	0.00367588					-0.545082	6.89235	0.00253916	0.00612527	-0.526318	5.95106	0.000951527	0.00616053									-0.747585	5.59062	8.32272e-08	9.10011e-07
k__Heunggongvirae|p__Uroviricota|c__Caudoviricetes|o__Caudovirales|f__Myoviridae|g__Goslarvirus|s__Escherichia virus Goslar					6.94644	8.06191	2.99855e-21	1.52776e-18					-7.45337	8.47433	2.04994e-23	2.07043e-20	2.31918	4.74513	4.41322e-06	2.41142e-05					1.1024	3.97037	5.42715e-08	6.03413e-07
k__Heunggongvirae|p__Uroviricota|c__Caudoviricetes|o__Caudovirales|f__Siphoviridae|g__Anatolevirus|s__Propionibacterium virus Anatole	-1.02935	5.80637	0.000321184	0.00131761					-1.94917	7.61567	1.07481e-06	6.79598e-06	-0.838024	3.90422	0.00233962	0.0122436					-1.16576	6.7033	0.00611047	0.0278582
s__Phage Gifsy-1	-0.630096	5.0811	0.0136611	0.0304164					-0.946563	7.41038	0.0262431	0.0471266	2.18175	5.41611	7.49366e-07	1.066e-05	1.61897	6.92655	0.000107981	0.000481052
k__Heunggongvirae|p__Uroviricota|c__Caudoviricetes|o__Caudovirales|f__Siphoviridae|g__Pamexvirus|s__Pseudomonas virus PaMx28	0.511191	3.74599	0.0239794	0.046999					2.20916	5.39436	8.40313e-09	8.91082e-08					4.71669	7.79049	4.99831e-14	1.59462e-12	1.76697	5.18973	0.000194256	0.00166529
k__Heunggongvirae|p__Uroviricota|c__Caudoviricetes|o__Caudovirales|f__Myoviridae|g__Haloferacalesvirus|s__Haloferax virus HF1	-1.12402	6.2525	0.0232301	0.0460185					2.71592	7.70675	0.000300773	0.000933496	3.02855	4.52948	8.17738e-07	1.14711e-05	3.24545	4.79076	1.03465e-05	5.30191e-05
k__Heunggongvirae|p__Uroviricota|c__Caudoviricetes|o__Caudovirales|f__Podoviridae|s__crAssphage cr6_1	0.581205	10.3371	0.0001296	0.000649245					0.714723	9.56822	0.00614621	0.0131533					0.669854	10.9022	0.0176033	0.0498845					0.410674	11.3949	0.00629949	0.0164514
k__Heunggongvirae|p__Uroviricota|c__Caudoviricetes|o__Caudovirales|f__Siphoviridae|s__Clostridium phage phi8074-B1	-0.508536	13.5659	0.000152496	0.000753083	-0.445894	13.1105	0.00448763	0.0196262	-0.577177	13.5221	0.000327633	0.000998593													-0.607952	12.5373	1.74117e-05	0.000103741
k__Heunggongvirae|p__Uroviricota|c__Caudoviricetes|o__Caudovirales|f__Salasmaviridae|g__Gaunavirus|s__Bacillus virus GA1	0.620287	5.604	0.0211202	0.042881	-1.20455	5.5439	0.000279275	0.00209251					-1.10933	4.76555	0.000196289	0.00153684									0.76664	5.89788	0.00885997	0.0219295
k__Heunggongvirae|p__Uroviricota|c__Caudoviricetes|o__Caudovirales|f__Myoviridae|g__Bcepmuvirus|s__Burkholderia virus phiE255	0.594916	12.5857	0.000187617	0.000888621					2.56164	12.9334	6.35777e-12	1.43827e-10					1.5231	13.8755	6.00215e-06	3.20872e-05					0.663338	13.224	1.31652e-06	1.10079e-05
k__Heunggongvirae|p__Uroviricota|c__Caudoviricetes|o__Caudovirales|f__Myoviridae|g__Avunavirus|s__Escherichia virus Av05	-0.910765	5.07147	0.0173504	0.0365588					2.39546	3.27237	3.40205e-06	1.84218e-05					-1.833	5.73319	0.000802465	0.0031873					-1.2112	6.73468	0.000109498	0.000502078
k__Heunggongvirae|p__Uroviricota|c__Caudoviricetes|o__Caudovirales|f__Salasmaviridae|g__Salasvirus|s__Bacillus virus phi29	0.428004	7.74753	0.0132725	0.0296779					0.58356	6.73134	0.00284181	0.00671221					-0.529976	7.21865	0.0153038	0.0442557					0.436876	8.20687	0.00455	0.0122358
k__Heunggongvirae|p__Uroviricota|c__Caudoviricetes|o__Caudovirales|f__Siphoviridae|g__Colossusvirus|s__Caulobacter virus CcrColossus	-0.514671	7.08487	0.000221086	0.0010104					-0.890824	7.94422	0.000164678	0.000551454	-0.819652	7.28137	0.0018739	0.0101755									-0.538612	6.83165	0.00107345	0.0035367
k__Heunggongvirae|p__Uroviricota|c__Caudoviricetes|o__Caudovirales|f__Herelleviridae|g__Moonbeamvirus|s__Bacillus virus Moonbeam	-0.855251	4.41937	0.000240608	0.00107784	-0.874153	4.03764	0.000991848	0.00601603	-1.4612	6.1177	3.9351e-05	0.000153484	-0.930386	3.97558	0.00173227	0.00956062
k__Heunggongvirae|p__Uroviricota|c__Caudoviricetes|o__Caudovirales|f__Myoviridae|g__Pseudotevenvirus|s__Escherichia virus RB16	-0.553589	8.05917	0.016627	0.0353578	-0.907966	6.85511	0.00015051	0.00122696					-0.909409	6.91847	2.55243e-05	0.000250287									-1.11209	7.07372	1.58518e-06	1.28232e-05
k__Heunggongvirae|p__Uroviricota|c__Caudoviricetes|o__Caudovirales|f__Siphoviridae|g__Wbetavirus|s__Bacillus phage Fah	-0.311674	8.80682	0.0161617	0.0347944	-0.574224	8.68859	0.00366534	0.016674	-0.444731	9.94058	0.0180794	0.0341462													-0.698651	7.78956	6.7596e-06	4.57538e-05
k__Heunggongvirae|p__Uroviricota|c__Caudoviricetes|o__Caudovirales|f__Myoviridae|s__Escherichia phage VEcB	0.47725	6.56247	0.015671	0.0340191					3.47137	7.67844	2.4142e-14	9.83061e-13					0.992975	7.43685	0.0046991	0.015338					1.19716	9.88205	0.000373908	0.00140392
k__Heunggongvirae|p__Uroviricota|c__Caudoviricetes|o__Caudovirales|f__Siphoviridae|g__Sandinevirus|s__Lactococcus virus BK5T	-0.741797	5.37474	0.000261495	0.00114436	-0.708277	4.66181	0.00372732	0.0168806	-0.972456	5.62711	0.0021151	0.00525165													-0.868249	4.69864	0.000231906	0.000934195
k__Heunggongvirae|p__Uroviricota|c__Caudoviricetes|o__Caudovirales|f__Siphoviridae|g__Moineauvirus|s__Streptococcus virus phiAbc2	1.09565	4.08266	0.000271467	0.0011593	1.44124	4.57325	0.000290449	0.00216035	1.42849	5.40634	0.00151422	0.00390246													-0.910766	5.24117	0.00515241	0.0137444
k__Heunggongvirae|p__Uroviricota|c__Caudoviricetes|o__Caudovirales|f__Podoviridae|s__Sodalis phage phiSG1	-1.79006	2.76556	0.000275003	0.00116485	-1.87966	3.99712	0.000398511	0.00280057	4.55751	2.90857	2.67629e-10	4.25697e-09					5.79218	8.00389	7.64789e-07	4.5841e-06
k__Heunggongvirae|p__Uroviricota|c__Caudoviricetes|o__Caudovirales|f__Siphoviridae|s__Lactobacillus prophage Lj965	-0.971799	5.54279	0.000231604	0.00104927	1.35167	5.28947	4.70492e-05	0.000474685									2.00781	6.20873	3.75601e-07	2.30727e-06					0.727436	4.66197	2.84343e-05	0.000157178
k__Heunggongvirae|p__Uroviricota|c__Caudoviricetes|o__Caudovirales|f__Siphoviridae|g__Schubertvirus|s__Microbacterium virus Schubert					1.42831	3.50202	0.000313794	0.00228467									1.63294	3.64546	5.57547e-05	0.000262578	-0.85955	3.76578	0.00393193	0.0206478	1.7118	2.62923	4.18821e-07	3.82318e-06
k__Heunggongvirae|p__Uroviricota|c__Caudoviricetes|o__Caudovirales|f__Myoviridae|g__Chakrabartyvirus|s__Pseudomonas virus pf16	1.08849	6.03744	3.84372e-05	0.000235598									-0.949757	5.50743	0.00277994	0.0141805	-1.38987	5.13332	9.33028e-06	4.88235e-05					1.18859	6.71838	2.08221e-06	1.64428e-05
k__Heunggongvirae|p__Uroviricota|c__Caudoviricetes|o__Caudovirales|f__Podoviridae|s__crAssphage cr8_1	-1.16302	9.40731	0.00207349	0.00637339	-2.74349	9.32627	1.03828e-10	4.23204e-09													0.94419	9.06439	0.0118403	0.0460304	1.16115	10.0811	0.000928067	0.00314091
k__Heunggongvirae|p__Uroviricota|c__Caudoviricetes|o__Caudovirales|f__Myoviridae|g__Simpcentumvirus|s__Stenotrophomonas virus Smp131	1.73184	9.14969	2.10796e-07	2.41372e-06	4.08221	10.4213	7.74133e-13	4.64025e-11													2.06219	7.71499	2.0383e-05	0.000296291	1.05922	6.72304	0.000200323	0.000819816
f__Bicaudaviridae|s__Acidianus tailed spindle virus					1.14708	6.46642	0.00769456	0.0290398	1.43553	6.01861	2.04419e-05	8.64454e-05	1.07478	5.31212	0.000244508	0.00182928									-0.993298	8.64325	0.00764661	0.0192235
k__Heunggongvirae|p__Uroviricota|c__Caudoviricetes|o__Caudovirales|f__Siphoviridae|g__Bridgettevirus|s__Arthrobacter virus Judy					0.799607	6.03582	0.00712576	0.0276089	-1.15994	7.83966	0.00140923	0.00364111									-1.11376	7.1105	0.00604675	0.0278582	0.633586	5.2321	0.0166772	0.0368753
k__Heunggongvirae|p__Uroviricota|c__Caudoviricetes|o__Caudovirales|f__Siphoviridae|g__Yautsimvirus|s__Enterobacteria virus HK140									1.81183	9.06954	0.000189937	0.000621724	2.19958	6.90256	1.62065e-07	2.9761e-06	5.17108	10.2363	2.53162e-17	2.17612e-15	2.08859	8.07236	1.22733e-05	0.000203693
k__Heunggongvirae|p__Uroviricota|c__Caudoviricetes|o__Caudovirales|f__Myoviridae|s__Enterobacteria phage phiP27									1.96711	11.6618	1.17641e-07	9.42977e-07	1.33831	9.86157	3.05889e-06	4.01231e-05	2.59441	12.29	2.51704e-09	2.48935e-08	1.25042	10.6261	0.000316985	0.00250343
k__Heunggongvirae|p__Uroviricota|c__Caudoviricetes|o__Caudovirales|f__Siphoviridae|g__Vedamuthuvirus|s__Lactococcus virus 62503	-0.826961	6.87838	7.55275e-07	7.64074e-06					-1.27557	8.05941	4.05051e-06	2.12011e-05	-0.662263	6.22621	0.002044	0.0109811									-0.911909	6.38211	2.61222e-05	0.00014602
k__Heunggongvirae|p__Uroviricota|c__Caudoviricetes|o__Caudovirales|f__Myoviridae|s__Burkholderia phage BcepB1A									1.07697	5.06079	5.71338e-05	0.000215416	6.50264	10.3456	5.1251e-22	2.58818e-19	3.03758	7.28397	2.32817e-11	3.33705e-10					0.933738	5.64031	2.83144e-06	2.201e-05
k__Heunggongvirae|p__Uroviricota|c__Caudoviricetes|o__Caudovirales|f__Podoviridae|g__Astrithrvirus|s__Salmonella virus astrithr									0.97764	9.9791	0.000271013	0.000856805					0.70506	9.77559	0.0119707	0.0359848	-1.05506	10.8654	0.00206241	0.0126908	0.574322	9.9129	0.000671943	0.00237086
k__Heunggongvirae|p__Uroviricota|c__Caudoviricetes|o__Caudovirales|f__Siphoviridae|g__Limdunavirus|s__Leuconostoc virus P965					1.07446	6.95403	0.00538349	0.0228299	-1.40062	7.0811	0.000445147	0.00131732	2.60785	6.87975	2.89626e-08	7.13469e-07					-2.48176	8.71421	5.18563e-06	0.000100023
k__Heunggongvirae|p__Uroviricota|c__Caudoviricetes|o__Caudovirales|f__Myoviridae|g__Plaisancevirus|s__Pseudomonas virus PMW	2.11668	3.61674	2.43976e-13	1.01689e-11	1.95284	3.55044	8.41992e-07	1.55998e-05					1.84564	3.62698	9.49401e-05	0.000805794					2.26548	3.52343	0.000183234	0.00159812
k__Heunggongvirae|p__Uroviricota|c__Caudoviricetes|o__Caudovirales|f__Siphoviridae|s__Salmonella phage vB_SenS_SB28	2.34929	5.18165	1.0238e-13	4.63828e-12	1.35479	4.00588	1.82805e-05	0.000216603					-1.74081	4.23599	4.56093e-06	5.75817e-05					2.65893	4.21819	6.14453e-08	3.42387e-06
k__Heunggongvirae|p__Uroviricota|c__Caudoviricetes|o__Caudovirales|f__Myoviridae|g__Brunovirus|s__Salmonella virus SEN34					-0.731272	12.4059	0.00318502	0.0148198	1.2895	12.2813	2.93458e-06	1.61481e-05					2.49356	13.2186	6.77809e-11	9.31046e-10	0.879713	11.9682	0.00159381	0.0103135
k__Heunggongvirae|p__Uroviricota|c__Caudoviricetes|o__Caudovirales|f__Siphoviridae|g__Yuavirus|s__Pseudomonas virus MP1412	-3.18014	3.94179	1.40458e-16	8.13097e-15	-3.21327	3.67621	1.62652e-15	1.65743e-13	-3.89744	5.22841	4.82121e-12	1.14139e-10									-1.7568	4.42151	0.008614	0.0363019
k__Heunggongvirae|p__Uroviricota|c__Caudoviricetes|o__Caudovirales|f__Siphoviridae|g__Waukeshavirus|s__Bacillus virus Waukesha92	1.38909	4.60321	2.56156e-06	2.26199e-05													2.32312	4.72219	5.78294e-08	4.30024e-07	1.43436	5.53489	0.00897024	0.0371783	1.68199	6.20291	4.3425e-08	4.90999e-07
k__Heunggongvirae|p__Uroviricota|c__Caudoviricetes|o__Caudovirales|f__Siphoviridae|g__Cheoctovirus|s__Mycobacterium phage WIVsmall	-1.50889	6.84374	8.61001e-07	8.62657e-06					-1.60003	7.95775	9.63189e-05	0.000336951									-1.39643	8.15016	0.00708637	0.0311738	0.863539	6.2229	0.000112592	0.00051155
k__Heunggongvirae|p__Uroviricota|c__Caudoviricetes|o__Caudovirales|f__Siphoviridae|s__Synechococcus phage S-CBS1	0.931264	7.27392	2.63262e-06	2.3052e-05					1.88337	8.00261	3.4728e-09	4.15919e-08					3.34839	10.1616	9.56523e-12	1.57667e-10					0.699501	7.02365	0.000362555	0.00137164
k__Heunggongvirae|p__Uroviricota|c__Caudoviricetes|o__Caudovirales|f__Siphoviridae|s__Streptococcus phage 315.2	-0.971185	8.60102	1.30282e-07	1.54266e-06	0.646036	8.59776	0.00948904	0.0342884	-0.513666	9.37047	0.0235418	0.0431036	3.19814	9.96878	1.43517e-13	1.31774e-11
k__Heunggongvirae|p__Uroviricota|c__Caudoviricetes|o__Caudovirales|f__Siphoviridae|s__Tetraselmis viridis virus S20					-0.827842	3.84059	0.0106059	0.037139	-1.09565	4.81832	0.0225968	0.0415978	-1.15538	4.64245	0.00103505	0.00649314	-1.16679	4.30017	0.00134384	0.00513148
k__Heunggongvirae|p__Uroviricota|c__Caudoviricetes|o__Caudovirales|f__Siphoviridae|g__Lambdavirus|s__Escherichia phage Lambda_ev207	1.94046	7.79111	2.28243e-09	4.24696e-08					3.40295	9.98208	2.94872e-10	4.59252e-09	1.57356	7.48654	0.00026856	0.00197989	3.49528	10.2537	8.66921e-09	7.79441e-08
k__Heunggongvirae|p__Uroviricota|c__Caudoviricetes|o__Caudovirales|f__Siphoviridae|s__Lactobacillus phage phiadh	-1.52112	6.97473	2.58367e-09	4.72313e-08	2.47941	7.13908	4.18534e-11	1.93857e-09	-1.06107	6.90293	0.000464305	0.00137004	0.636693	5.6631	0.0114361	0.0477292
k__Heunggongvirae|p__Uroviricota|c__Caudoviricetes|o__Caudovirales|f__Myoviridae|g__Krischvirus|s__Escherichia virus RB49									3.17196	9.68485	4.14315e-07	3.03434e-06	3.9085	7.97155	1.76626e-09	6.67445e-08	3.78638	10.2304	6.0069e-08	4.36825e-07	2.43516	8.15968	8.02799e-05	0.00082164
k__Heunggongvirae|p__Uroviricota|c__Caudoviricetes|o__Caudovirales|f__Podoviridae|g__Lederbergvirus|s__Enterobacteria phage IME10									3.48944	10.5077	5.85821e-08	5.23128e-07	2.33408	7.2668	2.54412e-05	0.000250287	3.88691	11.2717	3.78189e-08	2.96849e-07	2.18105	8.45977	0.000229841	0.00190521
k__Heunggongvirae|p__Uroviricota|c__Caudoviricetes|o__Caudovirales|f__Myoviridae|g__Xuanwuvirus|s__Escherichia virus P88-4B11									2.58287	9.92016	4.70454e-08	4.31462e-07	1.35398	7.70303	0.000552647	0.00377144	3.56408	10.4589	3.5919e-10	4.17928e-09	2.2247	8.54982	2.42355e-05	0.000337614
k__Heunggongvirae|p__Uroviricota|c__Caudoviricetes|o__Caudovirales|f__Myoviridae|g__Punavirus|s__Escherichia phage D6									1.35237	9.03479	2.1626e-08	2.09669e-07					2.59916	10.7858	1.05886e-10	1.37791e-09	1.28042	9.46667	0.000159755	0.00144734	0.28859	8.53992	0.0203643	0.0434817
k__Heunggongvirae|p__Uroviricota|c__Caudoviricetes|o__Caudovirales|f__Herelleviridae|g__Siminovitchvirus|s__Bacillus virus Shanette	-0.930678	7.86382	1.06202e-07	1.27198e-06	1.0238	7.85455	7.40242e-05	0.000702925	-1.16042	8.95215	7.35762e-06	3.53305e-05													0.77682	7.87041	0.000717396	0.00249584
k__Heunggongvirae|p__Uroviricota|c__Caudoviricetes|o__Caudovirales|f__Podoviridae|s__crAssphage cr110_1	1.3449	8.00532	8.74567e-09	1.48488e-07					1.43556	7.0268	2.79169e-06	1.55297e-05									2.44941	9.44264	9.10501e-08	4.56616e-06	0.432296	7.38187	0.0169932	0.0374076
k__Heunggongvirae|p__Uroviricota|c__Caudoviricetes|o__Caudovirales|f__Podoviridae|g__Lederbergvirus|s__Enterobacteria phage Sf101									3.37612	12.0673	3.76991e-09	4.46253e-08	2.71708	9.024	4.52513e-08	9.76113e-07	2.5801	11.6798	1.12187e-05	5.7192e-05	2.31413	10.3409	6.37927e-05	0.000695479
k__Heunggongvirae|p__Uroviricota|c__Caudoviricetes|o__Caudovirales|f__Siphoviridae|g__Nonagvirus|s__Salmonella virus SE1Kor									3.113	10.0854	7.54129e-07	5.15237e-06	3.14402	7.56522	1.99411e-07	3.53342e-06	3.99085	10.5269	1.22472e-08	1.05326e-07	2.49757	8.52031	0.000345807	0.00264766
k__Heunggongvirae|p__Uroviricota|c__Caudoviricetes|o__Caudovirales|f__Siphoviridae|g__Fibralongavirus|s__Staphylococcus virus QT1	0.842381	9.94645	1.6288e-05	0.000113147	1.53548	9.93257	2.94737e-07	5.77571e-06	1.75635	9.54284	1.10107e-06	6.91909e-06					1.0495	11.0848	0.00135544	0.0051559
k__Heunggongvirae|p__Uroviricota|c__Caudoviricetes|o__Caudovirales|f__Myoviridae|g__Hpunavirus|s__Haemophilus virus HP2					-0.985156	4.57952	0.0149105	0.0499873	2.29365	3.20117	6.33436e-08	5.55895e-07					1.97648	4.55939	0.000212208	0.000912493					1.1078	5.21645	0.000801216	0.00275851
k__Heunggongvirae|p__Uroviricota|c__Caudoviricetes|o__Caudovirales|f__Siphoviridae|g__Nonagvirus|s__Escherichia virus JenK1									2.66693	4.62968	1.10138e-05	4.9611e-05					6.09584	7.18455	1.39302e-11	2.12468e-10	2.75476	4.32643	2.57209e-05	0.000353398	0.881121	3.72616	0.0054728	0.0145212
k__Heunggongvirae|p__Uroviricota|c__Caudoviricetes|o__Caudovirales|f__Herelleviridae|g__Nitunavirus|s__Bacillus virus NIT1	-0.719864	7.97528	6.59237e-08	8.58656e-07					-1.05538	8.77384	3.33801e-06	1.81716e-05					-0.498283	7.74664	0.011839	0.0356975					-0.479968	7.97625	0.000563412	0.00203853
k__Heunggongvirae|p__Uroviricota|c__Caudoviricetes|o__Caudovirales|f__Siphoviridae|g__Glaedevirus|s__Escherichia virus 2H10									3.61779	8.28222	5.52189e-07	3.824e-06	3.51669	4.4056	2.61745e-08	6.60906e-07	3.40609	8.56874	1.3196e-05	6.69275e-05	2.80603	6.3064	0.000270051	0.00216689
k__Heunggongvirae|p__Uroviricota|c__Caudoviricetes|o__Caudovirales|f__Myoviridae|s__Sphingomonas phage PAU	1.23058	8.71481	2.96134e-06	2.53606e-05	0.446237	7.43423	0.00505774	0.0216548	-0.766589	7.59339	0.00433717	0.00978989					2.64497	8.98652	3.21964e-12	6.12352e-11
k__Heunggongvirae|p__Uroviricota|c__Caudoviricetes|o__Caudovirales|f__Myoviridae|g__Tequatrovirus|s__Escherichia virus EcNP1									3.28961	10.1055	3.45759e-07	2.5506e-06	3.10962	7.28981	2.40203e-07	4.02943e-06	4.49867	11.3908	9.67187e-09	8.5406e-08	1.97121	8.34509	0.00462702	0.0230891
k__Heunggongvirae|p__Uroviricota|c__Caudoviricetes|o__Caudovirales|f__Herelleviridae|g__Shalavirus|s__Bacillus virus Shbh1					-1.00288	5.083	0.00173804	0.0092726	2.84026	8.31769	7.60668e-08	6.453e-07									-0.667696	6.50559	0.00280498	0.0161689	0.842764	5.06295	6.61548e-05	0.000319534
k__Heunggongvirae|p__Uroviricota|c__Caudoviricetes|o__Caudovirales|f__Siphoviridae|s__Pseudomonas phage YMC11/07/P54_PAE_BP					0.964226	4.7725	0.00105409	0.00622896	1.01129	4.47674	0.000816131	0.00223941					1.05572	5.08755	0.00073203	0.00295501	1.15014	4.08057	0.000160174	0.00144734
k__Heunggongvirae|p__Uroviricota|c__Caudoviricetes|o__Caudovirales|f__Podoviridae|g__Anjalivirus|s__Arthrobacter virus Anjali	2.49739	5.06063	6.03303e-20	5.71493e-18	1.78541	4.69434	2.41885e-07	4.92962e-06	-1.00665	3.96824	0.00109459	0.00292466													-1.20942	3.9963	7.79985e-07	6.74856e-06
k__Heunggongvirae|p__Uroviricota|c__Caudoviricetes|o__Caudovirales|f__Myoviridae|g__Seunavirus|s__Cronobacter virus GAP31					-1.3026	7.44941	0.00110533	0.00643616	2.47644	6.74345	1.29453e-06	7.93875e-06					2.14548	8.62397	0.000103826	0.000464632	1.49835	7.71837	0.00475576	0.023614
k__Heunggongvirae|p__Uroviricota|c__Caudoviricetes|o__Caudovirales|f__Podoviridae|g__Badaztecvirus|s__Bifidobacterium virus BadAztec1									0.872058	7.31222	0.00278205	0.00659717					4.94415	11.757	9.47392e-17	5.85607e-15	-0.668395	8.45484	0.00252118	0.0148788	0.604659	8.23284	0.0013551	0.00434944
k__Heunggongvirae|p__Uroviricota|c__Caudoviricetes|o__Caudovirales|f__Myoviridae|g__Firehammervirus|s__Campylobacter virus CPt10	-2.06395	5.53208	7.82489e-06	6.22407e-05	-1.47785	4.39989	0.00300545	0.0140599	2.78691	3.13774	8.54574e-06	4.01712e-05	1.4044	3.19118	0.00127397	0.00739491
k__Heunggongvirae|p__Uroviricota|c__Caudoviricetes|o__Caudovirales|f__Siphoviridae|s__Enterococcus phage 9183									0.633445	7.55601	0.00238506	0.00582253					-1.18307	8.08561	9.62414e-06	4.98339e-05	-1.33072	8.72669	1.23881e-05	0.000203693	1.08591	9.26894	4.15946e-06	3.06567e-05
k__Heunggongvirae|p__Uroviricota|c__Caudoviricetes|o__Caudovirales|f__Podoviridae|s__crAssphage cr130_1					1.59801	9.51213	0.00152623	0.00840662	3.26338	7.40891	4.56171e-16	2.65134e-14	1.20777	6.36868	0.000398528	0.0028547	-2.1359	8.869	8.06605e-06	4.28888e-05
k__Heunggongvirae|p__Uroviricota|c__Caudoviricetes|o__Caudovirales|f__Myoviridae|g__Vhmlvirus|s__Vibrio virus VHML	3.83314	10.5378	3.45217e-23	7.19431e-21									-1.6723	8.95551	4.40889e-05	0.000416166					-0.585265	8.41123	0.00582604	0.0273062	1.33785	8.89448	2.74931e-09	3.96458e-08
k__Heunggongvirae|p__Uroviricota|c__Caudoviricetes|o__Caudovirales|f__Salasmaviridae|g__Beecentumtrevirus|s__Bacillus virus B103					1.00117	6.59864	0.0015987	0.00866527					-0.633691	5.81061	0.00943048	0.0412328	-0.793456	5.84304	0.00417554	0.0140463					0.667392	5.95891	0.000187339	0.000786508
k__Heunggongvirae|p__Uroviricota|c__Caudoviricetes|o__Caudovirales|f__Myoviridae|s__Aggregatibacter phage S1249	0.784291	7.70964	1.0827e-05	8.00122e-05					1.57767	6.93374	5.13384e-07	3.64398e-06					1.7752	8.87479	4.39985e-07	2.68608e-06					0.767871	8.33778	2.1397e-05	0.000123064
k__Heunggongvirae|p__Uroviricota|c__Caudoviricetes|o__Caudovirales|f__Siphoviridae|g__Nanhaivirus|s__Dinoroseobacter virus D5C	-1.14773	4.01957	4.07989e-06	3.401e-05									0.948299	3.92609	0.00743707	0.0336836					-0.996233	6.5061	0.00427058	0.0216848	1.4365	4.46504	1.05596e-08	1.38247e-07
k__Heunggongvirae|p__Uroviricota|c__Caudoviricetes|o__Caudovirales|f__Siphoviridae|s__Lactococcus phage 98201									-0.350222	8.81934	0.0261197	0.0470617	-0.404242	7.91005	0.00970444	0.0422478	0.64415	8.74268	0.00522278	0.0168405					0.278813	7.47789	0.018987	0.0409807
k__Heunggongvirae|p__Uroviricota|c__Caudoviricetes|o__Caudovirales|f__Siphoviridae|g__Vedamuthuvirus|s__Lactococcus virus BM13					-1.03495	7.8295	0.000442934	0.00307264	-1.15371	9.38674	0.000149844	0.000508472	-1.15103	8.57274	0.00133296	0.007674	-0.941848	7.84713	0.00339904	0.011754
k__Heunggongvirae|p__Uroviricota|c__Caudoviricetes|o__Caudovirales|f__Siphoviridae|s__Lactobacillus prophage Lj928	-4.56692	7.16196	7.03497e-26	2.44348e-23	2.83009	4.64624	2.70715e-11	1.31361e-09	-0.8626	4.55363	0.0134481	0.0263272					2.24525	3.90814	8.68494e-08	6.13529e-07
k__Heunggongvirae|p__Uroviricota|c__Caudoviricetes|o__Caudovirales|f__Siphoviridae|s__Burkholderia phage KS9	0.844014	8.07163	3.83693e-06	3.22426e-05	1.55051	8.80989	6.66153e-08	1.54275e-06													0.58881	7.56275	0.0128906	0.0488541	0.74648	7.50964	1.41542e-05	8.64012e-05
k__Heunggongvirae|p__Uroviricota|c__Caudoviricetes|o__Caudovirales|f__Siphoviridae|s__Brucella phage BiPBO1					-1.0474	8.91046	0.000835708	0.00522446	1.97897	8.35302	9.87451e-06	4.52804e-05	0.73096	7.8656	0.00277238	0.0141805	3.40146	10.3016	7.11961e-13	1.6765e-11
k__Heunggongvirae|p__Uroviricota|c__Caudoviricetes|o__Caudovirales|f__Myoviridae|g__Polybotosvirus|s__Agrobacterium virus Atuph07	0.428406	10.0447	0.010055	0.0240303					1.01574	9.68102	0.00115806	0.00304628					1.40378	10.918	9.04883e-06	4.76026e-05
k__Heunggongvirae|p__Uroviricota|c__Caudoviricetes|o__Caudovirales|f__Siphoviridae|g__Teubervirus|s__Lactococcus virus AM6	-1.04406	5.83432	0.00988324	0.0236743					4.59875	5.89624	2.61753e-19	2.66465e-17					-1.79464	6.90129	0.00158916	0.00588643
k__Heunggongvirae|p__Uroviricota|c__Caudoviricetes|o__Caudovirales|f__Siphoviridae|s__Lactococcus phage bIL285	-0.328738	10.8602	0.00962197	0.0231016					-0.819379	11.6034	6.09074e-05	0.000227955													-0.370815	10.2051	0.020733	0.0441742
k__Heunggongvirae|p__Uroviricota|c__Caudoviricetes|o__Caudovirales|f__Siphoviridae|g__Coventryvirus|s__Staphylococcus virus SP197	-0.366979	8.55431	0.00243539	0.0072505					-0.461852	8.71951	0.00168363	0.00430637													-0.493335	7.46817	7.50393e-05	0.000353858
k__Heunggongvirae|p__Uroviricota|c__Caudoviricetes|o__Caudovirales|f__Ackermannviridae|s__Agrobacterium phage OLIVR5	0.436624	8.47395	0.0095035	0.022976					0.573375	7.8286	0.00403746	0.00923625													1.0556	8.76574	1.9222e-07	1.91259e-06
k__Heunggongvirae|p__Uroviricota|c__Caudoviricetes|o__Caudovirales|f__Podoviridae|g__Lessievirus|s__Burkholderia virus Bcep22	0.607359	6.145	0.0092365	0.0224346					1.04126	4.76267	0.00103411	0.00277763													0.757502	7.09529	0.000478753	0.00175778
k__Heunggongvirae|p__Uroviricota|c__Caudoviricetes|o__Caudovirales|f__Siphoviridae|g__Ravarandavirus|s__Nodularia virus kac65v151									-0.997808	2.7909	0.00413256	0.0093905	-2.55277	3.74481	2.43361e-07	4.02943e-06					-2.33541	4.32538	9.419e-07	2.55331e-05
k__Heunggongvirae|p__Uroviricota|c__Caudoviricetes|o__Caudovirales|f__Siphoviridae|s__Clostridium phage PhiS63	-0.310397	10.6923	0.00269881	0.0078772					-0.716857	11.1649	3.53169e-05	0.000139351													-0.466176	10.3167	4.19982e-05	0.000216637
k__Heunggongvirae|p__Uroviricota|c__Caudoviricetes|o__Caudovirales|f__Myoviridae|g__Naesvirus|s__Xanthomonas virus phiXaf18	0.60579	4.51802	0.00902335	0.0220195									-0.951929	5.63	0.0115602	0.0480488	-1.09904	4.7504	0.000337101	0.00140081
k__Heunggongvirae|p__Uroviricota|c__Caudoviricetes|o__Caudovirales|s__Streptococcus phage 315.5	-0.454733	9.57356	0.00262087	0.00769281																	0.507793	9.35397	0.0116441	0.0458002	0.445746	9.02731	0.00688893	0.0178038
k__Loebvirae|p__Hofneiviricota|c__Faserviricetes|o__Tubulavirales|f__Inoviridae|g__Infulavirus|s__Escherichia virus If1									2.32015	3.94053	7.14014e-06	3.44486e-05					4.77777	6.78679	2.75185e-09	2.66822e-08	-1.15351	6.3495	0.00429196	0.0216848
k__Heunggongvirae|p__Uroviricota|c__Caudoviricetes|o__Caudovirales|f__Siphoviridae|g__Kojivirus|s__Microbacterium virus Koji									-0.484159	5.80534	0.0220742	0.0407832									0.518556	4.97865	0.0123872	0.0477859	0.504217	4.49455	0.00500685	0.013392
k__Heunggongvirae|p__Uroviricota|c__Caudoviricetes|o__Caudovirales|f__Siphoviridae|g__Lentavirus|s__Eggerthella virus PMBT5	0.284959	12.0647	0.01035	0.0245665	0.574455	11.953	9.06152e-05	0.00082072													0.558502	11.8471	0.000360773	0.00274133
k__Heunggongvirae|p__Uroviricota|c__Caudoviricetes|o__Caudovirales|f__Myoviridae|g__Felsduovirus|s__Klebsiella virus ST15OXA48phi14-1																	7.79961	9.31273	2.20029e-19	4.35218e-17	3.77855	5.97901	1.82806e-08	1.66686e-06	1.54685	4.09222	1.90801e-07	1.91259e-06
k__Heunggongvirae|p__Uroviricota|c__Caudoviricetes|o__Caudovirales|f__Myoviridae|g__Felsduovirus|s__Klebsiella virus ST13OXA48phi12-1	0.290912	11.4942	0.00254803	0.00750013					1.25944	11.8252	9.70303e-06	4.46954e-05					1.335	12.3778	2.05738e-06	1.14957e-05
k__Heunggongvirae|p__Uroviricota|c__Caudoviricetes|o__Caudovirales|f__Siphoviridae|g__Vedamuthuvirus|s__Lactococcus virus P1045									-1.00237	9.24784	2.08168e-06	1.19726e-05	-0.561147	8.39386	0.00780755	0.0352037					0.798975	7.8081	0.00208365	0.0127433
k__Heunggongvirae|p__Uroviricota|c__Caudoviricetes|o__Caudovirales|f__Siphoviridae|g__Sawaravirus|s__Escherichia virus WGPS2									2.90786	5.59937	1.86165e-06	1.09547e-05	3.45684	3.47627	1.84002e-08	4.89058e-07	3.93	6.90589	3.77401e-08	2.96849e-07
k__Heunggongvirae|p__Uroviricota|c__Caudoviricetes|o__Caudovirales|f__Myoviridae|g__Donellivirus|s__Bacillus virus G	-0.206033	12.9174	0.00867813	0.0212268					0.341849	13.0099	0.0231401	0.0425209					0.798103	13.111	1.63573e-05	8.25374e-05
k__Heunggongvirae|p__Uroviricota|c__Caudoviricetes|o__Caudovirales|f__Siphoviridae|s__Clostridium phage phiCD6356	-0.258787	12.689	0.0108523	0.0254687					-0.610515	13.3041	0.000289097	0.000905539													-0.391049	12.1201	4.2021e-05	0.000216637
k__Heunggongvirae|p__Uroviricota|c__Caudoviricetes|o__Caudovirales|f__Myoviridae|s__Bdellovibrio phage phi1422									-0.909644	5.46988	0.00627427	0.0133904	-1.51417	7.04492	0.00023476	0.00176946									0.539613	4.74105	0.0180802	0.0393651
k__Heunggongvirae|p__Uroviricota|c__Caudoviricetes|o__Caudovirales|f__Siphoviridae|s__Enterococcus phage phiFL4A									-0.581761	11.9012	0.0107733	0.0214204	-0.632468	11.4072	0.009876	0.0428101	-0.456547	10.9967	0.0169784	0.0482519
k__Heunggongvirae|p__Uroviricota|c__Caudoviricetes|o__Caudovirales|f__Myoviridae|g__Suspvirus|s__Escherichia virus SUSP1									-0.528383	5.60197	0.0180741	0.0341462	-0.842892	5.41425	0.000974666	0.00627014									-0.928897	4.84632	1.76447e-06	1.41584e-05
k__Heunggongvirae|p__Uroviricota|c__Caudoviricetes|o__Caudovirales|f__Myoviridae|g__Mooglevirus|s__Shigella virus Sf17																	10.108	7.40108	8.64898e-15	3.05494e-13	-2.81867	1.99838	3.76376e-05	0.000477854	-5.59923	6.62147	2.70726e-23	4.48954e-21
k__Heunggongvirae|p__Uroviricota|c__Caudoviricetes|o__Caudovirales|f__Siphoviridae|s__Pseudomonas phage F10									1.62212	3.35542	5.24226e-06	2.64189e-05					4.67141	6.28186	3.48603e-12	6.50506e-11					1.67591	4.30209	0.000105567	0.000486293
k__Heunggongvirae|p__Uroviricota|c__Caudoviricetes|o__Caudovirales|f__Siphoviridae|g__Lambdavirus|s__Enterobacteria virus O276									3.25602	7.07533	9.51389e-07	6.12983e-06	4.08704	5.69311	9.94439e-08	1.93151e-06	3.02049	8.23576	5.41768e-05	0.000256368
k__Heunggongvirae|p__Uroviricota|c__Caudoviricetes|o__Caudovirales|f__Myoviridae|g__Otagovirus|s__Pseudomonas virus Psa374									0.961156	5.25854	0.00407356	0.00929796	-0.75695	4.55081	0.00700885	0.032142									0.554352	3.83021	0.0158094	0.0356697
k__Heunggongvirae|p__Uroviricota|c__Caudoviricetes|o__Caudovirales|f__Myoviridae|g__Eponavirus|s__Faecalibacterium virus Epona	-0.227829	15.0045	0.00858488	0.0210481					-0.519424	15.2619	5.84797e-05	0.000219676													-0.457272	14.1152	6.15754e-07	5.47032e-06
k__Heunggongvirae|p__Uroviricota|c__Caudoviricetes|o__Caudovirales|f__Siphoviridae|g__Harrisonvirus|s__Paenibacillus virus Harrison	-0.504448	5.67004	0.00404837	0.0109285					-0.5026	5.56644	0.0172443	0.0327513									-0.48694	6.24895	0.0128463	0.0488541
k__Heunggongvirae|p__Uroviricota|c__Caudoviricetes|o__Caudovirales|f__Siphoviridae|g__Halcyonevirus|s__Paenibacillus virus C7Cdelta													-1.10565	4.41623	6.76517e-05	0.000594158	1.45887	4.62569	0.000239869	0.00102254					-0.612727	4.0251	0.0122164	0.0287072
k__Heunggongvirae|p__Uroviricota|c__Caudoviricetes|o__Caudovirales|f__Herelleviridae|g__Okubovirus|s__Bacillus virus SPO1									1.20084	4.41652	0.000856445	0.00233743	-1.37008	3.85578	0.00109979	0.00665675									1.15111	5.53978	0.000436581	0.00162696
k__Heunggongvirae|p__Uroviricota|c__Caudoviricetes|o__Caudovirales|f__Myoviridae|g__Moonvirus|s__Citrobacter virus CF1									1.38674	5.32387	0.000737228	0.00205054					3.38896	6.06471	8.0918e-10	9.09408e-09	2.37709	4.48634	1.30703e-06	3.3614e-05
k__Heunggongvirae|p__Uroviricota|c__Caudoviricetes|o__Caudovirales|f__Myoviridae|g__Tijeunavirus|s__Tetrasphaera virus TJE1									0.811905	6.97095	0.000610103	0.00173487									-0.691461	8.57575	0.0117561	0.0458807	0.442267	8.79447	0.0117972	0.0278818
k__Heunggongvirae|p__Uroviricota|c__Caudoviricetes|o__Caudovirales|f__Podoviridae|g__Ryyoungvirus|s__Burkholderia virus BcepC6B	0.734833	5.54526	0.00445818	0.0118809	3.65967	6.84456	3.65615e-14	2.66116e-12																	0.7728	4.14189	0.000499896	0.00182866
k__Heunggongvirae|p__Uroviricota|c__Caudoviricetes|o__Caudovirales|f__Herelleviridae|g__Sciuriunavirus|s__Staphylococcus virus SscM1	-0.648151	4.44973	0.00376325	0.0103192					-1.4871	5.72372	9.13932e-06	4.24833e-05													-1.30309	3.27464	7.30738e-09	9.96005e-08
k__Heunggongvirae|p__Uroviricota|c__Caudoviricetes|o__Caudovirales|f__Siphoviridae|g__Likavirus|s__Streptomyces phage Werner									1.07333	5.84735	0.000507328	0.0014714					0.845783	7.06235	0.00494526	0.0160356					0.852407	6.1964	1.913e-05	0.00011263
k__Heunggongvirae|p__Uroviricota|c__Caudoviricetes|o__Caudovirales|f__Siphoviridae|s__Burkholderia phage BcepGomr	0.862683	6.34806	0.00336768	0.00938268									1.31599	7.36035	0.00357619	0.017449									1.60045	5.13337	1.53227e-07	1.57176e-06
k__Bamfordvirae|p__Preplasmiviricota|c__Tectiliviricetes|o__Kalamavirales|f__Tectiviridae|g__Betatectivirus|s__Bacillus virus Bam35	0.569187	6.10999	0.0048074	0.0126818					0.801422	4.60801	0.0055103	0.0120375													0.854176	7.13178	1.00475e-05	6.44987e-05
k__Heunggongvirae|p__Uroviricota|c__Caudoviricetes|o__Caudovirales|f__Siphoviridae|g__Stanholtvirus|s__Burkholderia virus phi1026b									0.925722	7.53467	0.000334705	0.0010171					1.66037	9.42209	8.68882e-07	5.11502e-06					0.396075	10.5381	0.015732	0.0355759
k__Heunggongvirae|p__Uroviricota|c__Caudoviricetes|o__Caudovirales|f__Myoviridae|g__Slopekvirus|s__Escherichia phage phT4A									1.03424	4.40785	0.00234851	0.00574708									1.04402	4.79322	0.00112845	0.00764752	-1.82154	5.8881	1.45034e-06	1.20257e-05
k__Heunggongvirae|p__Uroviricota|c__Caudoviricetes|o__Caudovirales|f__Myoviridae|g__Salacisavirus|s__Prochlorococcus virus PSSM2													1.60333	3.70703	0.00119798	0.00710475					-1.7448	5.03689	0.001459	0.00969126	1.15696	3.42047	0.0001111	0.000507084
k__Heunggongvirae|p__Uroviricota|c__Caudoviricetes|o__Caudovirales|f__Myoviridae|s__Haemophilus phage Aaphi23									-1.04766	4.68146	0.00337796	0.00786902					1.24485	5.40139	0.000172665	0.000755601					0.472901	5.37267	0.00890579	0.0219882
k__Sangervirae|p__Phixviricota|c__Malgrandaviricetes|o__Petitvirales|f__Microviridae|s__Parabacteroides phage YZ-2015a	0.692504	8.50364	0.00545785	0.0141119					1.70606	6.792	7.04402e-05	0.0002561					1.71952	9.63453	6.91104e-05	0.000322407
k__Heunggongvirae|p__Uroviricota|c__Caudoviricetes|o__Caudovirales|f__Myoviridae|g__Peduovirus|s__Escherichia virus fiAA91ss									1.78511	9.81191	0.000151833	0.000513507	2.07154	8.28901	4.94893e-05	0.000454402	5.13552	11.5152	8.94645e-14	2.68122e-12
k__Heunggongvirae|p__Uroviricota|c__Caudoviricetes|o__Caudovirales|f__Siphoviridae|g__Sanovirus|s__Xylella virus Sano									2.08005	4.29234	0.0001135	0.000391148					4.23362	5.43525	2.92858e-12	5.67915e-11	3.27986	5.66872	5.8316e-10	1.57195e-07
k__Heunggongvirae|p__Uroviricota|c__Caudoviricetes|o__Caudovirales|f__Siphoviridae|g__Iaduovirus|s__Lactobacillus virus iA2									0.900355	8.21486	0.000111718	0.000386832					2.95209	9.41058	5.55404e-13	1.33974e-11	0.74152	7.71706	0.0125452	0.048026
k__Heunggongvirae|p__Uroviricota|c__Caudoviricetes|o__Caudovirales|f__Siphoviridae|g__Seongbukvirus|s__Leuconostoc virus MH1									-0.806569	6.24273	9.70458e-05	0.000338331									-0.722161	6.31655	0.0117512	0.0458807	-0.695114	6.24273	3.94521e-05	0.000206604
k__Heunggongvirae|p__Uroviricota|c__Caudoviricetes|o__Caudovirales|f__Podoviridae|g__Pagevirus|s__Bacillus virus Pascal	0.327151	9.16938	0.00681826	0.0171609																	0.595516	8.32052	0.00755746	0.0329571	0.367195	8.18131	0.00567014	0.0150048
k__Heunggongvirae|p__Uroviricota|c__Caudoviricetes|o__Caudovirales|f__Myoviridae|g__Obolenskvirus|s__Acinetobacter virus AbP2	1.35253	3.57514	0.00725245	0.0181224													-2.11453	3.53009	0.00255341	0.00918299					2.21557	4.5691	0.000703184	0.00246362
k__Heunggongvirae|p__Uroviricota|c__Caudoviricetes|o__Caudovirales|f__Autographiviridae|g__Gyeongsanvirus|s__Ralstonia virus DURPI													2.19736	3.56261	0.00146334	0.00825684	4.48423	3.37553	1.22676e-09	1.31876e-08	-2.96714	3.06489	4.57936e-05	0.000553386
k__Heunggongvirae|p__Uroviricota|c__Caudoviricetes|o__Caudovirales|f__Podoviridae|s__crAssphage cr60_1	0.622627	8.22272	0.00294126	0.00841977					0.86584	6.7586	0.00486752	0.010772													0.748593	9.23022	0.000399505	0.00149439
k__Heunggongvirae|p__Uroviricota|c__Caudoviricetes|o__Caudovirales|f__Siphoviridae|g__Cecivirus|s__Bacillus virus IEBH	0.556181	8.71581	0.00750438	0.0187071									-0.904626	9.90401	0.00871781	0.0382826									1.06706	7.57793	1.09466e-07	1.18389e-06
k__Heunggongvirae|p__Uroviricota|c__Caudoviricetes|o__Caudovirales|f__Myoviridae|s__Clostridium phage phiCT453B	-0.268557	12.9858	0.00785617	0.0194445	-0.41111	12.5584	0.00222074	0.0112584																	-0.312557	12.2125	0.000713791	0.00249201
k__Heunggongvirae|p__Uroviricota|c__Caudoviricetes|o__Caudovirales|f__Siphoviridae|g__Ravarandavirus|s__Nodularia virus kac68v161									1.63633	4.21667	1.4486e-05	6.27522e-05	1.28032	4.29436	0.000645219	0.00434448	-2.22578	4.78804	3.62367e-07	2.23988e-06
k__Heunggongvirae|p__Uroviricota|c__Caudoviricetes|o__Caudovirales|f__Autographiviridae|g__Gyeongsanvirus|s__Ralstonia virus RsoP1EGY									0.734409	9.0119	0.00198617	0.00498733	0.458438	8.42467	0.0102568	0.0438955	1.9577	9.91175	1.63749e-09	1.65253e-08
k__Heunggongvirae|p__Uroviricota|c__Caudoviricetes|o__Caudovirales|f__Siphoviridae|g__Tantvirus|s__Flavobacterium virus Tant	0.855869	4.29211	0.00288664	0.0083085													2.37231	4.5684	1.2327e-07	8.46628e-07					-1.04806	8.18811	0.00152576	0.00476079
k__Heunggongvirae|p__Uroviricota|c__Caudoviricetes|o__Caudovirales|f__Salasmaviridae|g__Bundooravirus|s__Bacillus virus PumA2	-0.458266	6.4764	0.00846985	0.0208151																	1.24611	6.78919	0.00334691	0.018344	-0.532417	5.30595	0.0025644	0.00746076
k__Heunggongvirae|p__Uroviricota|c__Caudoviricetes|o__Caudovirales|f__Myoviridae|g__Sherbrookevirus|s__Clostridioides virus phiCDHM14									-0.807411	9.69209	1.37441e-05	6.00491e-05									-0.618746	9.03709	0.00363814	0.0196186	-0.478595	8.30078	0.000239179	0.000951931
k__Heunggongvirae|p__Uroviricota|c__Caudoviricetes|o__Caudovirales|f__Siphoviridae|g__Vegasvirus|s__Paenibacillus virus Vegas	-0.283745	11.0877	0.00533166	0.0138608					-0.678012	11.9241	5.78455e-06	2.87252e-05													-0.235055	10.4123	0.0165337	0.0366393
k__Heunggongvirae|p__Uroviricota|c__Caudoviricetes|o__Caudovirales|f__Podoviridae|g__Oslovirus|s__Escherichia virus TL2011					1.19851	5.29285	0.000382972	0.00271006									-1.00488	6.09422	0.00116571	0.00448596					1.18465	4.97377	0.000202767	0.000823481
k__Heunggongvirae|p__Uroviricota|c__Caudoviricetes|o__Caudovirales|f__Myoviridae|g__Ficleduovirus|s__Flavobacterium virus FCV1	-0.673537	9.85474	0.0121301	0.0278289					3.02332	8.89334	4.75509e-17	3.02543e-15					-1.15922	10.6037	0.00143272	0.00540824
k__Heunggongvirae|p__Uroviricota|c__Caudoviricetes|o__Caudovirales|f__Siphoviridae|s__Clostridium phage phiCP26F					-1.07496	8.99131	5.16665e-06	7.31225e-05	-0.959568	9.54337	2.53784e-05	0.000102521													-0.469305	8.05726	0.00984067	0.0238816
k__Loebvirae|p__Hofneiviricota|c__Faserviricetes|o__Tubulavirales|f__Inoviridae|g__Affertcholeramvirus|s__Vibrio virus CTXphi					-3.01677	5.46616	1.37226e-06	2.29235e-05	3.39077	4.74846	0.00046758	0.00137571					3.38334	3.3978	0.000285301	0.00120069
f__Bicaudaviridae|s__Sulfolobus virus STSV2					3.04906	3.91433	0.00167975	0.00905641	1.77841	5.5378	0.0106985	0.0213132					2.76411	3.94109	0.00592629	0.0187856
k__Heunggongvirae|p__Uroviricota|c__Caudoviricetes|o__Caudovirales|f__Herelleviridae|g__Siminovitchvirus|s__Bacillus virus CP51					1.32615	6.10936	2.18862e-07	4.55143e-06	0.763917	7.12567	0.00706556	0.0148304													0.617803	5.77932	0.00060824	0.00219275
k__Heunggongvirae|p__Uroviricota|c__Caudoviricetes|o__Caudovirales|f__Siphoviridae|g__Sourvirus|s__Gordonia virus Sour					-2.5364	4.29188	0.00217567	0.0111407					5.2053	1.71947	5.63567e-07	8.24931e-06	-4.13534	3.61317	0.00522753	0.0168405
k__Heunggongvirae|p__Uroviricota|c__Caudoviricetes|o__Caudovirales|f__Podoviridae|g__Traversvirus|s__Escherichia virus F451					-1.30201	6.02201	0.00221019	0.0112584	1.07656	3.76018	0.0233332	0.0427985	1.55211	6.72523	0.00182266	0.0100048
k__Heunggongvirae|p__Uroviricota|c__Caudoviricetes|o__Caudovirales|f__Siphoviridae|g__Wongtaivirus|s__Escherichia virus ECP1					-1.4753	3.84934	0.00229066	0.011461					3.13	2.21482	5.03874e-08	1.0386e-06	1.84775	4.09668	0.00226263	0.00822698
k__Heunggongvirae|p__Uroviricota|c__Caudoviricetes|o__Caudovirales|f__Podoviridae|s__Cellulophaga phage phi19:3					3.1159	6.91953	6.99159e-09	1.82678e-07					1.29042	5.85383	0.00418713	0.0201381									-1.09283	7.86421	0.00240239	0.00705126
k__Heunggongvirae|p__Uroviricota|c__Caudoviricetes|o__Caudovirales|f__Siphoviridae|s__Bacillus phage phi4B1					-0.773632	10.113	0.00230831	0.011474	-0.627377	10.7923	0.0257914	0.0467182	-0.845173	10.2154	0.00105227	0.00650546
k__Heunggongvirae|p__Uroviricota|c__Caudoviricetes|o__Caudovirales|f__Salasmaviridae|g__Harambevirus|s__Bacillus virus Harambe					1.1048	4.29273	0.00248659	0.0121819													-2.87088	4.61407	5.88377e-11	2.95071e-08	-1.18053	3.7811	1.21643e-07	1.2876e-06
k__Heunggongvirae|p__Uroviricota|c__Caudoviricetes|o__Caudovirales|f__Siphoviridae|g__Cornellvirus|s__Enterobacter phage phiEap-2					-7.77369	3.91921	2.60434e-14	2.0414e-12					-5.58558	2.83774	3.91506e-08	9.1155e-07									-6.13534	2.54792	3.96382e-12	9.17211e-11
k__Heunggongvirae|p__Uroviricota|c__Caudoviricetes|o__Caudovirales|f__Myoviridae|s__Bdellovibrio phage phi1402					-3.3286	4.67853	3.87434e-19	9.86989e-17					-2.91737	5.84818	1.45028e-08	4.20613e-07					-4.87619	8.26031	2.34134e-16	2.34836e-13
k__Heunggongvirae|p__Uroviricota|c__Caudoviricetes|o__Caudovirales|f__Podoviridae|s__Puniceispirillum phage HMO-2011					-0.461576	10.3686	0.00352148	0.0161639	-0.412818	10.358	0.00186314	0.00470639													-0.387209	9.94385	0.000738405	0.00255997
k__Heunggongvirae|p__Uroviricota|c__Caudoviricetes|o__Caudovirales|f__Siphoviridae|g__Shapirovirus|s__Caulobacter virus phiCbK					-0.628708	6.87983	0.0039216	0.0174926					0.737467	7.75957	0.00227758	0.011981									-0.949448	6.51152	5.45801e-08	6.03413e-07
k__Heunggongvirae|p__Uroviricota|c__Caudoviricetes|o__Caudovirales|f__Siphoviridae|s__Listeria phage P35					1.13629	4.33873	0.00549383	0.0231331	-2.15796	3.15022	0.000371318	0.00112167													1.95763	5.59672	8.59855e-15	2.95019e-13
k__Heunggongvirae|p__Uroviricota|c__Caudoviricetes|o__Caudovirales|f__Siphoviridae|s__Synechococcus phage S-CBS2					-1.23588	4.75047	6.75864e-06	9.18274e-05					1.29312	4.90576	0.000520781	0.00362286									0.91391	5.4417	6.18161e-05	0.00030299
k__Heunggongvirae|p__Uroviricota|c__Caudoviricetes|o__Caudovirales|f__Autographiviridae|g__Ningirsuvirus|s__Dickeya virus JA10	-1.03293	4.19182	0.0242625	0.0473437					6.44341	4.25329	1.73313e-23	4.4138e-21					1.96189	4.10952	0.00259106	0.00925113
k__Heunggongvirae|p__Uroviricota|c__Caudoviricetes|o__Caudovirales|f__Myoviridae|g__Bakolyvirus|s__Ralstonia virus Simangalove					-1.17994	4.79995	0.00112773	0.00652927	-0.925637	4.84708	0.00265281	0.00633934									-1.07363	5.05903	0.00232246	0.0141177
k__Heunggongvirae|p__Uroviricota|c__Caudoviricetes|o__Caudovirales|f__Myoviridae|g__Jedunavirus|s__Klebsiella virus JD001					-1.17544	3.28674	2.6652e-05	0.00030176													-0.585838	4.94226	0.00202218	0.0125201	1.70388	4.78065	1.17521e-10	2.0881e-09
k__Heunggongvirae|p__Uroviricota|c__Caudoviricetes|o__Caudovirales|f__Siphoviridae|s__Enterobacteria phage cdtI					2.01215	4.29632	0.000702003	0.00452748	4.53357	5.90846	5.85599e-09	6.4101e-08					9.60522	9.97155	1.19657e-15	5.63526e-14
k__Heunggongvirae|p__Uroviricota|c__Caudoviricetes|o__Caudovirales|f__Siphoviridae|s__Listeria phage A500					0.749568	7.97251	0.000786927	0.00501174	-0.938771	8.03821	6.89739e-05	0.000251668									0.850546	8.49363	0.00849959	0.0359709
k__Heunggongvirae|p__Uroviricota|c__Caudoviricetes|o__Caudovirales|f__Siphoviridae|g__Efquatrovirus|s__Enterococcus virus SANTOR1					2.52066	6.8662	0.000212368	0.00166464	3.77244	3.25445	3.17566e-14	1.24339e-12													-1.04498	7.11644	0.012826	0.0299575
k__Heunggongvirae|p__Uroviricota|c__Caudoviricetes|o__Caudovirales|f__Podoviridae|g__Kochitakasuvirus|s__Pseudomonas virus KPP25					1.19103	4.36679	0.000194976	0.00155219	1.16838	3.89159	0.000814103	0.00223941													0.942965	6.65761	9.68513e-06	6.2576e-05
k__Heunggongvirae|p__Uroviricota|c__Caudoviricetes|o__Caudovirales|f__Siphoviridae|g__Halcyonevirus|s__Paenibacillus virus Scottie					-1.1431	6.3808	0.00013025	0.00108791	0.656506	4.49892	0.00576715	0.0124649													-0.696354	7.78099	0.0116251	0.0275404
k__Heunggongvirae|p__Uroviricota|c__Caudoviricetes|o__Caudovirales|f__Podoviridae|g__Pagevirus|s__Bacillus virus Pookie					0.88718	5.79166	0.000922164	0.00566075									1.05283	5.7029	0.000681219	0.00277253					0.605916	5.67466	0.00536471	0.0142724
k__Heunggongvirae|p__Uroviricota|c__Caudoviricetes|o__Caudovirales|f__Siphoviridae|g__Moineauvirus|s__Streptococcus virus Sfi19					1.2313	3.7812	9.90102e-05	0.000869753					-1.89922	4.67833	8.77909e-07	1.21464e-05									1.16599	5.10149	6.49078e-06	4.48495e-05
k__Heunggongvirae|p__Uroviricota|c__Caudoviricetes|o__Caudovirales|f__Siphoviridae|s__Clostridium phage phiCT19406C					0.515795	9.79047	9.82432e-05	0.000869753									0.588687	10.4061	0.00170202	0.00628095					0.219919	9.44027	0.017693	0.0386913
k__Heunggongvirae|p__Uroviricota|c__Caudoviricetes|o__Caudovirales|f__Siphoviridae|g__Questintvirus|s__Lactococcus virus Q54					-0.968566	7.57392	6.5129e-05	0.000629586													-0.86634	7.58408	0.0109608	0.0443293	-1.39163	7.60803	1.58968e-10	2.77497e-09
k__Heunggongvirae|p__Uroviricota|c__Caudoviricetes|o__Caudovirales|f__Siphoviridae|s__Streptococcus phage SMP					1.21057	6.67376	6.20206e-05	0.000607683									1.12922	8.11602	0.000922742	0.00365037					0.722891	6.40628	0.000829461	0.00284591
k__Heunggongvirae|p__Uroviricota|c__Caudoviricetes|o__Caudovirales|f__Myoviridae|g__Kungbxnavirus|s__Tenacibaculum virus pT24					1.00302	10.0769	4.5417e-05	0.000468946	-2.52627	10.9806	4.87717e-07	3.49645e-06													0.58343	10.5683	0.00930693	0.0228089
k__Heunggongvirae|p__Uroviricota|c__Caudoviricetes|o__Caudovirales|f__Myoviridae|g__Winklervirus|s__Serratia phage X20																	-0.831266	4.83868	0.0144584	0.0421811	-1.27212	4.27043	0.00270154	0.0156627	-0.867363	4.5401	0.00223355	0.00667382
k__Heunggongvirae|p__Uroviricota|c__Caudoviricetes|o__Caudovirales|f__Siphoviridae|s__Bacillus phage phBC6A52					0.588234	9.53524	0.000939566	0.00573304									0.629194	9.36903	0.00412272	0.013916					-0.369895	8.53248	0.00195512	0.00598568
k__Heunggongvirae|p__Uroviricota|c__Caudoviricetes|o__Caudovirales|f__Siphoviridae|g__Hubeivirus|s__Bacillus virus PfEFR4					0.904312	6.14793	0.00105392	0.00622896													1.17888	5.74309	0.000169438	0.00150219	0.672517	5.06826	0.000935799	0.00315634
k__Heunggongvirae|p__Uroviricota|c__Caudoviricetes|o__Caudovirales|f__Siphoviridae|g__Rockefellervirus|s__Staphylococcus virus IPLA5					1.52601	3.32605	0.00108498	0.00635396									-1.44587	4.03574	0.00390742	0.0133256					-1.75473	5.57084	6.20533e-06	4.3481e-05
k__Heunggongvirae|p__Uroviricota|c__Caudoviricetes|o__Caudovirales|f__Siphoviridae|g__Phifelvirus|s__Enterococcus virus FL1					1.40066	6.97141	7.57247e-06	0.000100212	1.04388	7.3577	0.00358835	0.00830214					2.35206	7.60399	1.30952e-09	1.39259e-08
k__Heunggongvirae|p__Uroviricota|c__Caudoviricetes|o__Caudovirales|f__Siphoviridae|s__Temperate phage phiNIH1.1	0.421499	5.03713	0.0233501	0.0460812	-0.902859	5.21811	0.00178457	0.00947121					-1.10183	5.8562	0.00041027	0.00287759
k__Heunggongvirae|p__Uroviricota|c__Caudoviricetes|o__Caudovirales|f__Siphoviridae|g__Latrobevirus|s__Fusobacterium virus FNU1					0.566783	7.90677	0.00558113	0.023324	-0.641157	9.00082	0.00861231	0.0177118													-0.570581	9.07329	0.012786	0.0299344
k__Heunggongvirae|p__Uroviricota|c__Caudoviricetes|o__Caudovirales|f__Siphoviridae|g__Maenadvirus|s__Lactobacillus virus P1					0.939819	3.34212	0.0057579	0.0238508	-0.711934	4.15293	0.0136124	0.0265977	-1.28527	4.6862	0.000995251	0.00628252
k__Heunggongvirae|p__Uroviricota|c__Caudoviricetes|o__Caudovirales|f__Siphoviridae|g__Timquatrovirus|s__Mycobacterium phage Cheetobro	-0.682985	4.93433	0.016104	0.0347419					-1.28141	7.19705	0.000670694	0.00189132					1.51263	6.97157	0.00146151	0.00549596
k__Heunggongvirae|p__Uroviricota|c__Caudoviricetes|o__Caudovirales|f__Siphoviridae|s__Enterobacteria phage HK225									3.62076	6.16425	3.91171e-15	1.89625e-13					3.22878	7.25479	1.80093e-07	1.18741e-06					0.795754	4.26621	0.00224612	0.0066913
k__Heunggongvirae|p__Uroviricota|c__Caudoviricetes|o__Caudovirales|f__Myoviridae|g__Catalunyavirus|s__Pseudoalteromonas virus C5a	-0.387845	8.55936	0.0149677	0.0326304					-0.721771	8.97797	0.0012647	0.00330968													-0.742949	8.07698	1.20265e-06	1.02277e-05
k__Heunggongvirae|p__Uroviricota|c__Caudoviricetes|o__Caudovirales|f__Siphoviridae|g__Triavirus|s__Staphylococcus virus StauST398-2									2.76091	6.98787	8.32836e-13	2.56917e-11	-1.12521	7.49298	0.00369464	0.0179403	-0.828387	7.57242	0.0150664	0.0436969
k__Heunggongvirae|p__Uroviricota|c__Caudoviricetes|o__Caudovirales|f__Siphoviridae|g__Wizardvirus|s__Gordonia phage Arri									-3.5895	4.26018	1.10342e-12	3.02717e-11					2.74576	2.82185	5.85914e-08	4.31289e-07					2.85393	4.34699	3.49461e-16	1.40435e-14
k__Heunggongvirae|p__Uroviricota|c__Caudoviricetes|o__Caudovirales|f__Podoviridae|s__crAssphage cr115_1									2.76174	6.79395	1.12998e-12	3.02717e-11	1.61483	6.72247	3.84261e-07	6.16037e-06									2.14077	7.93552	2.24564e-16	9.88534e-15
k__Heunggongvirae|p__Uroviricota|c__Caudoviricetes|o__Caudovirales|f__Siphoviridae|s__Clostridium phage c-st	-0.222337	13.8112	0.0144186	0.0317637					-0.783566	14.4413	6.87963e-06	3.33498e-05													-0.411215	12.8097	4.49147e-05	0.000230362
k__Heunggongvirae|p__Uroviricota|c__Caudoviricetes|o__Caudovirales|f__Myoviridae|g__Felixounavirus|s__Escherichia virus wV8									6.59844	9.04293	5.36216e-12	1.24061e-10					2.1826	4.83622	0.00440804	0.0146786	5.41019	6.12788	4.26004e-08	2.51342e-06
k__Heunggongvirae|p__Uroviricota|c__Caudoviricetes|o__Caudovirales|f__Podoviridae|s__crAssphage cr85_1									2.93729	11.9591	1.11821e-10	1.96265e-09					-0.632753	10.0828	0.00402808	0.013643	-0.975569	11.3028	0.00026073	0.00210897
k__Heunggongvirae|p__Uroviricota|c__Caudoviricetes|o__Caudovirales|f__Siphoviridae|g__Pankowvirus|s__Escherichia virus WGPS6									3.97193	7.96916	3.19061e-09	3.89986e-08	3.92178	5.30381	3.59803e-09	1.21134e-07	5.89645	9.89685	1.06837e-11	1.73217e-10
k__Heunggongvirae|p__Uroviricota|c__Caudoviricetes|o__Caudovirales|f__Siphoviridae|g__Cheoctovirus|s__Mycobacterium phage Batiatus	-1.06013	3.50864	0.0137935	0.0305805					-2.53487	6.57472	0.000292527	0.000913475									-2.28495	3.99747	0.000481843	0.00352765
k__Heunggongvirae|p__Uroviricota|c__Caudoviricetes|o__Caudovirales|f__Myoviridae|s__Vibrio phage CP-T1	0.562097	6.39693	0.0137168	0.0304752	0.765501	6.89254	0.00423624	0.0186871																	1.01371	7.62222	5.07597e-06	3.65985e-05
k__Heunggongvirae|p__Uroviricota|c__Caudoviricetes|o__Caudovirales|f__Siphoviridae|g__Nickievirus|s__Pseudomonas virus nickie									1.56171	3.36304	5.74167e-09	6.35329e-08									-1.23348	4.54364	0.00580917	0.0273062	0.61454	4.1619	0.0223427	0.0470201
k__Heunggongvirae|p__Uroviricota|c__Caudoviricetes|o__Caudovirales|f__Podoviridae|s__crAssphage cr111_1	0.308468	11.3098	0.0128606	0.0290715					-0.699872	10.9213	0.00365105	0.00842804													0.417103	11.962	0.00269409	0.00781521
k__Heunggongvirae|p__Uroviricota|c__Caudoviricetes|o__Caudovirales|f__Siphoviridae|g__Arawnvirus|s__Butyrivibrio virus Arawn	-0.214383	15.7156	0.0123878	0.0283071					-0.431602	15.8729	0.00022524	0.000725226													-0.370374	14.7266	5.39411e-05	0.000267022
k__Heunggongvirae|p__Uroviricota|c__Caudoviricetes|o__Caudovirales|f__Siphoviridae|g__Magadivirus|s__Bacillus virus Mgbh1					-0.417083	7.81512	0.01215	0.0419689	-0.873871	8.79427	0.000181904	0.000601229													-0.450681	6.74585	0.00094489	0.00317624
k__Heunggongvirae|p__Uroviricota|c__Caudoviricetes|o__Caudovirales|f__Myoviridae|s__Enterobacteria phage SfV	0.409503	9.20036	0.0162862	0.0349181					2.15695	10.4683	1.91378e-06	1.11327e-05					2.63899	11.2382	1.42912e-08	1.20804e-07
k__Heunggongvirae|p__Uroviricota|c__Caudoviricetes|o__Caudovirales|f__Myoviridae|g__Vimunumvirus|s__Klebsiella virus ST147VIM1phi7-1					-0.961951	6.72593	0.011378	0.0394358	1.37012	7.05756	0.00920989	0.0187611					3.60421	9.33356	2.84932e-09	2.7359e-08
k__Heunggongvirae|p__Uroviricota|c__Caudoviricetes|o__Caudovirales|f__Podoviridae|g__Pagevirus|s__Bacillus virus Page					0.767268	4.00426	0.011164	0.0388264									1.36575	4.71189	5.54573e-06	3.0112e-05					1.13358	4.9746	1.46351e-06	1.20347e-05
k__Heunggongvirae|p__Uroviricota|c__Caudoviricetes|o__Caudovirales|f__Siphoviridae|s__Gordonia phage GMA1	-0.72306	8.26486	0.021977	0.0438962					-1.2678	10.0152	0.00258291	0.00618683									-1.36987	9.20659	0.00292486	0.0167637
k__Heunggongvirae|p__Uroviricota|c__Caudoviricetes|o__Caudovirales|f__Siphoviridae|s__Rhodobacter phage RcapMu					-1.14954	5.24903	0.00583592	0.0240761	1.58387	5.22199	0.00112134	0.00297271													1.81238	5.41027	2.0625e-07	2.03187e-06
k__Heunggongvirae|p__Uroviricota|c__Caudoviricetes|o__Caudovirales|f__Siphoviridae|s__Clostridium phage phiCTP1					0.712609	10.5714	0.0061017	0.0248156	1.03633	9.54611	0.000525398	0.00151517					-0.823317	10.7243	0.00315108	0.0110511
k__Heunggongvirae|p__Uroviricota|c__Caudoviricetes|o__Caudovirales|f__Myoviridae|g__Thetisvirus|s__Synechococcus virus SSM1	0.690109	5.39938	0.021238	0.0429709																	-1.35523	5.64896	0.0020007	0.012464	0.961003	6.09625	0.000619027	0.00222358
k__Heunggongvirae|p__Uroviricota|c__Caudoviricetes|o__Caudovirales|f__Siphoviridae|s__Streptococcus phage M102					-0.842384	7.3515	0.00698019	0.0272522													1.23783	7.25305	0.00328217	0.018161	-1.00785	5.94844	1.80872e-05	0.000107124
k__Heunggongvirae|p__Uroviricota|c__Caudoviricetes|o__Caudovirales|f__Myoviridae|g__Kleczkowskavirus|s__Rhizobium virus RHEph4	0.802667	4.35085	0.0204553	0.0417931													-2.01853	3.12872	6.67518e-07	4.02546e-06					3.83978	4.75953	5.35021e-21	5.32345e-19
k__Heunggongvirae|p__Uroviricota|c__Caudoviricetes|o__Caudovirales|f__Siphoviridae|g__Lughvirus|s__Faecalibacterium virus Lugh					-0.368331	14.3167	0.00767988	0.0290398	-0.338891	14.4745	0.00228541	0.00561967													-0.268742	13.7752	0.00718404	0.0182816
k__Heunggongvirae|p__Uroviricota|c__Caudoviricetes|o__Caudovirales|f__Siphoviridae|g__Likavirus|s__Streptomyces virus Hydra	-0.671275	6.64843	0.011684	0.027055													0.824042	4.98611	0.00421753	0.0140978					0.909486	5.60969	1.26064e-05	7.75333e-05
k__Heunggongvirae|p__Uroviricota|c__Caudoviricetes|o__Caudovirales|f__Podoviridae|s__Pseudomonas phage vB_PaeP_Tr60_Ab31	0.703	7.60888	0.0198171	0.0406485					0.708921	6.48319	0.0186902	0.0351887									-2.64883	7.69253	5.63453e-07	1.88381e-05
k__Heunggongvirae|p__Uroviricota|c__Caudoviricetes|o__Caudovirales|f__Siphoviridae|s__Streptococcus phage DCC1738	-0.438768	8.74069	0.018396	0.0381846	-0.550577	8.56197	0.00526315	0.02244																	-0.903997	8.2622	4.53075e-06	3.31478e-05
k__Heunggongvirae|p__Uroviricota|c__Caudoviricetes|o__Caudovirales|f__Myoviridae|g__Eurybiavirus|s__Prochlorococcus phage P-HM1	-0.878344	4.74235	0.0180534	0.0376234					1.83529	3.02242	0.00088334	0.0023916	2.1714	4.13321	1.30232e-08	3.9859e-07
k__Heunggongvirae|p__Uroviricota|c__Caudoviricetes|o__Caudovirales|f__Myoviridae|g__Felsduovirus|s__Klebsiella virus ST512KPC3phi13-2					-1.14129	4.98597	0.00815965	0.0303456	4.03096	6.3852	1.97273e-09	2.6081e-08									1.22195	6.27344	0.00078304	0.00549223
k__Heunggongvirae|p__Uroviricota|c__Caudoviricetes|o__Caudovirales|f__Myoviridae|g__Taranisvirus|s__Faecalibacterium virus Taranis					-0.338987	15.1972	0.00835439	0.0309568	-0.321202	15.3802	0.00244629	0.00592935													-0.28692	14.5755	0.000893611	0.00304501
k__Heunggongvirae|p__Uroviricota|c__Caudoviricetes|o__Caudovirales|f__Siphoviridae|g__Triavirus|s__Staphylococcus virus st30					0.831424	7.01781	0.00968467	0.0347489	0.974875	4.61231	0.00425429	0.00962415					1.24463	6.53292	0.00150987	0.00565631
k__Heunggongvirae|p__Uroviricota|c__Caudoviricetes|o__Caudovirales|f__Myoviridae|g__Loughboroughvirus|s__Salmonella virus ZCSE2					-0.845385	3.1684	0.0101237	0.0356957					-2.29979	3.86647	2.31753e-08	6.00181e-07									1.04882	3.24415	0.000370659	0.00139699
k__Heunggongvirae|p__Uroviricota|c__Caudoviricetes|o__Caudovirales|f__Siphoviridae|s__Listeria phage P40	0.527655	6.10135	0.0169455	0.0358887	0.755557	5.53111	0.00774934	0.0290887																	0.622974	4.21294	0.00599216	0.0157314
k__Heunggongvirae|p__Uroviricota|c__Caudoviricetes|o__Caudovirales|f__Myoviridae|g__Colneyvirus|s__Clostridioides virus phiCD505	-0.25238	10.6353	0.0191723	0.0394813					-0.480554	10.7777	0.00201538	0.00504093													-0.423946	9.57326	9.99105e-05	0.000462377
k__Heunggongvirae|p__Uroviricota|c__Caudoviricetes|o__Caudovirales|f__Siphoviridae|g__Deurplevirus|s__Bacillus virus DeepPurple	0.402746	8.4174	0.0142582	0.0314768									-0.724059	8.25581	0.00105708	0.00650546					0.507147	7.28585	0.0112133	0.0448086
k__Heunggongvirae|p__Uroviricota|c__Caudoviricetes|o__Caudovirales|f__Myoviridae|g__Yoloswagvirus|s__Erwinia virus Yoloswag					2.07697	5.59428	8.71288e-05	0.000799858	3.35986	3.10354	1.90197e-15	9.68104e-14					2.03845	5.20442	1.86471e-05	9.36141e-05
k__Heunggongvirae|p__Uroviricota|c__Caudoviricetes|o__Caudovirales|f__Myoviridae|g__Novemvirus|s__Enterobacter virus phiT5282H	1.22806	5.29442	4.89529e-05	0.000284966					1.44846	8.0137	0.0126143	0.0247902					5.11513	9.95897	2.87026e-13	7.88523e-12
k__Heunggongvirae|p__Uroviricota|c__Caudoviricetes|o__Caudovirales|f__Siphoviridae|g__Skunavirus|s__Lactococcus virus 88605	2.24649	4.70607	0.000538375	0.00206245									4.10203	4.01279	9.23178e-06	0.000105956	7.44451	7.82049	2.46935e-09	2.46686e-08
k__Heunggongvirae|p__Uroviricota|c__Caudoviricetes|o__Caudovirales|f__Siphoviridae|g__Audreyjarvisvirus|s__Lactococcus virus LW81	-1.09071	4.26369	0.000541717	0.00206765					-2.09064	5.69285	1.18329e-05	5.28331e-05					-1.1459	4.6298	0.0167645	0.0477814
k__Heunggongvirae|p__Uroviricota|c__Caudoviricetes|o__Caudovirales|f__Siphoviridae|g__Doucettevirus|s__Propionibacterium virus G4	-0.938233	9.09232	5.98972e-08	8.00166e-07					-0.712567	10.502	0.00933852	0.0189375													-0.560956	7.50079	3.69019e-05	0.000195305
k__Heunggongvirae|p__Uroviricota|c__Caudoviricetes|o__Caudovirales|f__Podoviridae|s__crAssphage cr271_1	-2.10243	10.2307	1.01288e-12	3.76935e-11					1.32664	7.78147	1.63762e-06	9.74908e-06									0.882179	9.1175	0.00440188	0.0220755
k__Heunggongvirae|p__Uroviricota|c__Caudoviricetes|o__Caudovirales|f__Podoviridae|s__crAssphage cr3_1	-0.653354	9.09918	0.000593566	0.00224093													-1.27686	9.12062	3.81052e-05	0.000185646					2.75377	11.5388	5.90576e-14	1.78068e-12
k__Heunggongvirae|p__Uroviricota|c__Caudoviricetes|o__Caudovirales|f__Myoviridae|g__Felixounavirus|s__Salmonella virus BPS17W1	-1.15546	5.02181	0.0006078	0.00228638					5.36037	5.5363	2.90131e-23	5.90707e-21													-2.49718	6.79108	2.06538e-12	5.13763e-11
k__Heunggongvirae|p__Uroviricota|c__Caudoviricetes|o__Caudovirales|f__Myoviridae|s__Rhodococcus phage Finch	-1.77157	2.85999	2.96928e-06	2.53606e-05									4.03365	5.86545	8.38756e-10	4.39341e-08	-2.85979	4.57578	1.56752e-07	1.04749e-06
k__Heunggongvirae|p__Uroviricota|c__Caudoviricetes|o__Caudovirales|f__Siphoviridae|g__Triavirus|s__Staphylococcus virus LH1	0.936479	6.32901	5.12267e-06	4.20301e-05					1.14092	5.6763	3.45249e-06	1.85959e-05													0.902106	6.64288	6.24533e-05	0.000304613
k__Heunggongvirae|p__Uroviricota|c__Caudoviricetes|o__Caudovirales|f__Herelleviridae|g__Tsarbombavirus|s__Bacillus virus BCP78	-1.37545	6.91078	1.22618e-11	3.45319e-10					-1.18603	7.81867	2.87236e-05	0.000115121													-0.674007	6.31024	0.000926587	0.00314091
k__Heunggongvirae|p__Uroviricota|c__Caudoviricetes|o__Caudovirales|f__Siphoviridae|g__Detrevirus|s__Pseudomonas virus PMG1	0.592307	10.0959	0.000634174	0.00236003					0.601449	8.79505	0.00501394	0.0110242													0.655948	10.3676	2.69695e-05	0.000149914
k__Heunggongvirae|p__Uroviricota|c__Caudoviricetes|o__Caudovirales|f__Myoviridae|s__Lactobacillus phage phi jlb1	0.659407	10.4463	0.00012167	0.000615436					0.704493	9.114	0.0150681	0.029062													0.586905	10.8782	0.000789778	0.00272857
k__Heunggongvirae|p__Uroviricota|c__Caudoviricetes|o__Caudovirales|f__Ackermannviridae|s__Sinorhizobium phage phiM9	-1.07286	6.96303	1.70073e-06	1.54101e-05					-1.83274	8.56744	5.18615e-07	3.64398e-06													-1.10901	6.35373	1.07327e-05	6.75886e-05
k__Heunggongvirae|p__Uroviricota|c__Caudoviricetes|o__Caudovirales|f__Siphoviridae|g__Fernvirus|s__Paenibacillus virus Sitara	-0.770104	6.05966	0.000716356	0.00261707	-1.24366	6.65713	5.90205e-05	0.000583901													-1.10996	6.47675	0.000108855	0.00106001
k__Heunggongvirae|p__Uroviricota|c__Caudoviricetes|o__Caudovirales|f__Podoviridae|g__Lederbergvirus|s__Salmonella phage epsilon34	-1.34122	5.50576	0.000119222	0.000608966					2.28144	6.96611	1.37952e-06	8.30975e-06													0.697535	3.84135	0.00960748	0.02343
k__Heunggongvirae|p__Uroviricota|c__Caudoviricetes|o__Caudovirales|f__Podoviridae|g__Cimandefvirus|s__Ralstonia virus Heva	3.04271	7.08872	1.59996e-18	1.19083e-16	1.04773	5.99765	0.0097282	0.0347826	1.82865	5.42414	8.56301e-06	4.01712e-05
k__Heunggongvirae|p__Uroviricota|c__Caudoviricetes|o__Caudovirales|f__Myoviridae|g__Takahashivirus|s__Bacillus virus PBS1	-1.09398	4.0791	0.00080305	0.00289543					0.914785	3.09118	0.00697247	0.0146652					-2.33178	4.23882	3.10103e-07	1.92888e-06
k__Heunggongvirae|p__Uroviricota|c__Caudoviricetes|o__Caudovirales|f__Siphoviridae|g__Minunavirus|s__Microbacterium virus Min1	-1.56512	8.62945	4.59239e-08	6.2964e-07					-1.39635	10.2757	0.000165735	0.000553174					1.92323	10.2276	1.97335e-05	9.83927e-05
k__Heunggongvirae|p__Uroviricota|c__Caudoviricetes|o__Caudovirales|f__Myoviridae|g__Yongloolinvirus|s__Clostridioides virus phiMMP01	-0.646646	9.08107	7.79492e-06	6.22407e-05					-1.01826	9.75884	2.1428e-05	8.90353e-05													-0.87733	8.1216	1.72897e-09	2.52988e-08
k__Heunggongvirae|p__Uroviricota|c__Caudoviricetes|o__Caudovirales|f__Myoviridae|g__Lubbockvirus|s__Clostridium virus phiCD27	-0.475427	10.0184	0.000241013	0.00107784					-0.958974	10.9063	1.50991e-05	6.48561e-05													-0.655846	9.07977	5.83428e-07	5.22983e-06
k__Heunggongvirae|p__Uroviricota|c__Caudoviricetes|o__Caudovirales|f__Siphoviridae|s__Clostridium phage phiCTC2A	-0.522894	9.25033	0.000112166	0.0005786																	-0.910764	9.29187	0.00014404	0.00132543	-0.460018	9.15018	0.0106375	0.0256279
k__Heunggongvirae|p__Uroviricota|c__Caudoviricetes|o__Caudovirales|f__Siphoviridae|g__Phietavirus|s__Staphylococcus virus 37	0.792645	8.21694	9.13548e-06	6.9483e-05					0.512638	7.2868	0.0150734	0.029062													0.662352	8.34325	0.000193841	0.000806993
k__Heunggongvirae|p__Uroviricota|c__Caudoviricetes|o__Caudovirales|f__Podoviridae|s__Flavobacterium phage vB_FspP_elemoD_13-5B	-1.45462	4.33164	3.09755e-08	4.52552e-07									0.913378	3.4348	0.00324172	0.0159714									0.488193	4.34477	0.0119767	0.028239
k__Heunggongvirae|p__Uroviricota|c__Caudoviricetes|o__Caudovirales|f__Siphoviridae|g__Moineauvirus|s__Streptococcus phage 7201	-2.31881	4.19716	1.64776e-17	1.0731e-15									3.91343	5.05252	8.32845e-14	8.41174e-12									0.835986	3.31977	0.00364416	0.0101567
k__Heunggongvirae|p__Uroviricota|c__Caudoviricetes|o__Caudovirales|f__Myoviridae|g__Sherbrookevirus|s__Clostridioides virus phiCD506	-0.477555	6.13449	0.00106184	0.00367588	-0.674188	6.07754	0.00274221	0.0131807																	-0.300274	5.15875	0.0139629	0.0322344
k__Heunggongvirae|p__Uroviricota|c__Caudoviricetes|o__Caudovirales|f__Siphoviridae|s__Rhodococcus phage RRH1	-0.746547	6.36106	0.000120977	0.000614916					-1.2425	7.18798	8.80006e-05	0.000313233					1.77171	7.47272	5.57178e-06	3.0112e-05
k__Heunggongvirae|p__Uroviricota|c__Caudoviricetes|o__Caudovirales|f__Podoviridae|g__Lightbulbvirus|s__Cellulophaga virus Cba41	0.604608	10.3948	0.00107403	0.00370578					0.941023	8.87752	0.000488143	0.00142387													0.672005	11.3566	0.000294311	0.00113504
k__Heunggongvirae|p__Uroviricota|c__Caudoviricetes|o__Caudovirales|f__Siphoviridae|g__Byrnievirus|s__Escherichia virus HK97	-1.50282	3.58102	6.07493e-08	8.01275e-07	-1.43557	4.95904	0.00157206	0.00856647					-1.65711	3.34573	2.72402e-06	3.62008e-05
k__Heunggongvirae|p__Uroviricota|c__Caudoviricetes|o__Caudovirales|f__Podoviridae|g__Schmidvirus|s__Helicobacter phage phiHP33	-2.01589	6.12279	9.07065e-08	1.12519e-06					2.28718	3.57688	4.32023e-10	6.3739e-09					-1.29644	5.90943	0.00612207	0.0192826
k__Heunggongvirae|p__Uroviricota|c__Caudoviricetes|o__Caudovirales|f__Siphoviridae|g__Rimavirus|s__Strepomyces virus Drgrey	-1.34787	8.04445	1.54229e-12	5.02208e-11					-1.23445	9.37836	1.00938e-06	6.42215e-06													-0.864587	6.67143	4.14375e-08	4.73912e-07
k__Heunggongvirae|p__Uroviricota|c__Caudoviricetes|o__Caudovirales|f__Siphoviridae|g__Colunavirus|s__Lactobacillus virus CL2	-0.594698	8.12117	0.00023749	0.00107128					-0.782431	9.24322	0.000687449	0.00193321													-0.634408	7.21094	6.30255e-06	4.38534e-05
k__Heunggongvirae|p__Uroviricota|c__Caudoviricetes|o__Caudovirales|f__Siphoviridae|g__Vedamuthuvirus|s__Lactococcus virus Q33	-1.4144	8.2846	7.03104e-07	7.32635e-06					-1.02117	9.55532	0.00458433	0.0102119					1.23481	9.14574	0.00297754	0.0105171
k__Heunggongvirae|p__Uroviricota|c__Caudoviricetes|o__Caudovirales|f__Siphoviridae|s__Clostridium phage vB_CpeS-CP51	-0.354193	14.2623	0.00021426	0.000983518					-0.435225	14.3563	0.000762923	0.00211048													-0.208622	13.1367	0.0219143	0.0462945
k__Heunggongvirae|p__Uroviricota|c__Caudoviricetes|o__Caudovirales|f__Podoviridae|s__Cellulophaga phage phi13:2	0.657293	9.17172	0.000204576	0.00094322					1.02553	7.71901	0.000707894	0.00197977													0.456868	9.79748	0.00166556	0.00513075
k__Heunggongvirae|p__Uroviricota|c__Caudoviricetes|o__Caudovirales|f__Myoviridae|s__Thermus phage TMA	-1.94185	2.12096	0.000258726	0.00113752					-4.28618	5.2077	2.87591e-07	2.15271e-06					-3.57253	2.82398	1.59234e-07	1.05693e-06
k__Heunggongvirae|p__Uroviricota|c__Caudoviricetes|o__Caudovirales|f__Myoviridae|g__Marthavirus|s__Arthrobacter virus Martha	1.06414	8.23699	5.91314e-12	1.8122e-10																	0.676163	8.03171	0.00322089	0.0179475	0.494997	7.32489	0.00421935	0.0114706
k__Heunggongvirae|p__Uroviricota|c__Caudoviricetes|o__Caudovirales|f__Siphoviridae|s__Streptococcus phage IC1	-0.604077	6.69128	0.000199638	0.00093025					-0.930111	7.45748	7.37952e-05	0.000266395													-0.466121	5.99266	0.00819309	0.0204314
k__Heunggongvirae|p__Uroviricota|c__Caudoviricetes|o__Caudovirales|f__Siphoviridae|g__Cequinquevirus|s__Lactobacillus virus phiLdb	-0.560807	8.64139	0.00027087	0.0011593									-0.751491	8.5114	6.48106e-05	0.000584453					-0.443191	8.12388	0.00527214	0.0254229
k__Heunggongvirae|p__Uroviricota|c__Caudoviricetes|o__Caudovirales|f__Podoviridae|s__crAssphage cr131_1	-1.40632	7.35083	0.000296874	0.00124234					3.02178	5.21318	9.9577e-13	2.81582e-11					1.88972	9.56968	0.00329332	0.0114284
k__Heunggongvirae|p__Uroviricota|c__Caudoviricetes|o__Caudovirales|f__Siphoviridae|s__Streptococcus phage Str-PAP-1	-0.798341	6.54674	0.000305982	0.00127533									-1.18938	6.07506	0.000148313	0.00119837									-0.609037	4.88757	0.000952657	0.00318085
k__Heunggongvirae|p__Uroviricota|c__Caudoviricetes|o__Caudovirales|f__Siphoviridae|s__Staphylococcus phage StB20-like	-1.59229	3.84926	8.3709e-08	1.06372e-06	2.40692	4.06714	9.45593e-08	2.14124e-06	-0.788845	3.64246	0.0274761	0.0489854
k__Heunggongvirae|p__Uroviricota|c__Caudoviricetes|o__Caudovirales|f__Myoviridae|g__Klausavirus|s__Arthrobacter virus Colucci	1.04004	6.31078	3.18543e-07	3.53109e-06																	1.15418	5.30503	5.47269e-05	0.000630932	0.564477	4.61624	0.00131105	0.00423538
k__Heunggongvirae|p__Uroviricota|c__Caudoviricetes|o__Caudovirales|f__Siphoviridae|g__Kagunavirus|s__Raoultella virus RP180	-2.02405	1.99513	1.07258e-06	1.01602e-05																	-1.41521	3.21541	6.73933e-05	0.000713902	-2.66335	3.90273	2.32689e-12	5.64697e-11
k__Heunggongvirae|p__Uroviricota|c__Caudoviricetes|o__Caudovirales|f__Myoviridae|g__Alcyoneusvirus|s__Klebsiella virus RaK2	-1.08031	7.36493	2.0003e-07	2.34192e-06	-1.03751	7.7694	0.000557768	0.00377198																	-0.836917	9.20015	0.00214368	0.00646353
k__Heunggongvirae|p__Uroviricota|c__Caudoviricetes|o__Caudovirales|f__Herelleviridae|g__Jeonjuvirus|s__Bacillus virus BSP38	0.804264	4.74123	0.000180229	0.00086543					0.687049	3.94553	0.00931641	0.0189304	0.883902	4.97978	0.00289929	0.0146414
k__Heunggongvirae|p__Uroviricota|c__Caudoviricetes|o__Caudovirales|f__Siphoviridae|s__Brochothrix phage NF5	0.661211	6.81021	0.000170781	0.00082386																	-0.939421	7.20082	0.010239	0.0415779	0.784764	6.67773	0.00107927	0.00354414
k__Heunggongvirae|p__Uroviricota|c__Caudoviricetes|o__Caudovirales|f__Siphoviridae|g__Smoothievirus|s__Gordonia phage Cucurbita	-1.07901	5.00978	0.000346569	0.00141065																	-1.18388	7.34351	0.000464346	0.00344992	-0.696234	3.748	0.00696303	0.0178562
k__Heunggongvirae|p__Uroviricota|c__Caudoviricetes|o__Caudovirales|f__Siphoviridae|g__Luckybarnesvirus|s__Brevibacterium virus LuckyBarnes	1.40087	3.86877	1.17045e-06	1.09875e-05													1.65402	5.79655	0.000290566	0.00121767					0.969748	3.56994	0.00226521	0.006728
k__Heunggongvirae|p__Uroviricota|c__Caudoviricetes|o__Caudovirales|f__Myoviridae|g__Sherbrookevirus|s__Clostridioides virus phiMMP04	0.771301	7.0164	0.000167064	0.000813463									-1.01235	7.57076	0.00150984	0.00847188									0.618607	6.26912	0.00109234	0.00357526
k__Heunggongvirae|p__Uroviricota|c__Caudoviricetes|o__Caudovirales|f__Siphoviridae|g__Kagunavirus|s__Escherichia virus Golestan	3.40025	5.51052	9.58541e-08	1.17506e-06																	-3.64211	2.99358	6.85545e-05	0.000716251	-6.3309	5.73175	3.18037e-23	4.52067e-21
k__Heunggongvirae|p__Uroviricota|c__Caudoviricetes|o__Caudovirales|f__Siphoviridae|g__Nochtlivirus|s__Enterobacteria virus mEp235	0.563831	11.9603	0.000408959	0.00162647					1.03085	11.1931	0.00267797	0.00636956					0.982571	12.9996	0.00125188	0.00479889
k__Heunggongvirae|p__Uroviricota|c__Caudoviricetes|o__Caudovirales|f__Siphoviridae|s__Shewanella sp. phage 3/49	1.34081	3.95707	1.21785e-06	1.12301e-05	1.36836	4.27345	0.000674957	0.00438077	1.63261	3.97788	3.55347e-06	1.90391e-05
k__Heunggongvirae|p__Uroviricota|c__Caudoviricetes|o__Caudovirales|f__Siphoviridae|s__Streptomyces phage SF3	-1.09246	4.61605	0.000461525	0.00182855									-1.58827	4.25394	0.00120288	0.00710475					-1.68147	6.34002	0.00405507	0.0209651
k__Heunggongvirae|p__Uroviricota|c__Caudoviricetes|o__Caudovirales|f__Siphoviridae|g__Metamorphoovirus|s__Microbacterium virus Metamorphoo	-1.53504	3.58836	3.05512e-07	3.42305e-06					-0.965376	5.14269	0.00950887	0.0191684					1.13452	4.85449	0.0121032	0.0362729
k__Heunggongvirae|p__Uroviricota|c__Caudoviricetes|o__Caudovirales|f__Myoviridae|s__Aeromonas phage 4_D05	0.507434	9.80059	0.00111197	0.003824					0.927713	9.41014	0.000249851	0.00079733					2.52267	11.3198	2.21951e-12	4.67041e-11
k__Heunggongvirae|p__Uroviricota|c__Caudoviricetes|o__Caudovirales|f__Herelleviridae|g__Kayvirus|s__Staphylococcus virus G1	-1.06622	7.93533	3.9189e-08	5.51824e-07					-1.37113	9.91666	1.44822e-05	6.27522e-05													-1.28957	6.8908	1.00257e-11	2.07824e-10
k__Heunggongvirae|p__Uroviricota|c__Caudoviricetes|o__Caudovirales|f__Salasmaviridae|g__Beecentumtrevirus|s__Bacillus phage Nf	0.747613	9.05407	1.25664e-05	8.97622e-05													0.497913	8.39429	0.0118075	0.0356975					0.347465	8.79767	0.00761453	0.0192235
k__Heunggongvirae|p__Uroviricota|c__Caudoviricetes|o__Caudovirales|f__Siphoviridae|g__Sozzivirus|s__Oenococcus virus phi9805	-1.20517	8.05229	1.6942e-08	2.67479e-07					-1.37813	10.2044	4.06508e-05	0.000157348													-1.75011	6.73725	1.53494e-16	7.63635e-15
k__Heunggongvirae|p__Uroviricota|c__Caudoviricetes|o__Caudovirales|f__Siphoviridae|s__Burkholderia phage Bcep176	-0.699492	5.77422	9.91557e-05	0.000527938					-1.01568	6.73972	6.40809e-05	0.000238082													-0.799913	5.54817	3.6533e-05	0.000194387
k__Heunggongvirae|p__Uroviricota|c__Caudoviricetes|o__Caudovirales|f__Herelleviridae|g__Schiekvirus|s__Enterococcus virus EFP01	-0.745753	6.80488	6.42258e-05	0.000359039					-1.3748	8.53842	7.28497e-05	0.000263918													1.66985	6.28393	1.72486e-10	2.86039e-09
k__Heunggongvirae|p__Uroviricota|c__Caudoviricetes|o__Caudovirales|f__Siphoviridae|s__Geobacillus virus E2	-0.417515	11.1849	2.94797e-05	0.000185047					-0.805377	11.8556	2.33781e-05	9.51957e-05													-0.624291	10.3496	1.46221e-08	1.86525e-07
k__Heunggongvirae|p__Uroviricota|c__Caudoviricetes|o__Caudovirales|f__Podoviridae|g__Lederbergvirus|s__Shigella virus Sf6	0.820141	5.66448	1.96484e-05	0.000132946					1.84426	7.37431	3.32829e-07	2.47314e-06					5.0181	10.7222	5.55881e-14	1.71802e-12
k__Heunggongvirae|p__Uroviricota|c__Caudoviricetes|o__Caudovirales|f__Myoviridae|g__Colneyvirus|s__Clostridioides virus CDKM15	-0.492579	10.5798	0.00175685	0.00556426					-1.4501	11.6624	1.13531e-07	9.17258e-07													-0.653815	9.52933	5.07318e-05	0.00025494
k__Heunggongvirae|p__Uroviricota|c__Caudoviricetes|o__Caudovirales|f__Siphoviridae|g__Lambdavirus|s__Escherichia virus HK630	1.02104	5.3317	2.14442e-05	0.000143236	1.53462	4.71087	8.21711e-06	0.000107349	1.37028	4.09242	0.000668291	0.00188978
k__Heunggongvirae|p__Uroviricota|c__Caudoviricetes|o__Caudovirales|f__Myoviridae|s__Aeromonas phage PX29	0.961403	4.95384	1.65862e-05	0.000114456					1.55233	3.85879	6.469e-06	3.16608e-05													0.739369	4.55475	0.00347223	0.00973203
k__Heunggongvirae|p__Uroviricota|c__Caudoviricetes|o__Caudovirales|f__Myoviridae|s__Rhodococcus phage E3	-1.7501	4.97275	5.37868e-09	9.49929e-08																	-0.991201	3.89595	0.00329541	0.018161	0.892463	4.16118	0.000199672	0.000819816
k__Heunggongvirae|p__Uroviricota|c__Caudoviricetes|o__Caudovirales|f__Myoviridae|g__Acionnavirus|s__Synechococcus phage ACG-2014c	0.64336	8.96895	0.00135036	0.00443871					0.793569	7.28884	0.0136574	0.0266345													0.685936	9.31788	0.000196327	0.000813938
k__Heunggongvirae|p__Uroviricota|c__Caudoviricetes|o__Caudovirales|f__Myoviridae|g__Sarumanvirus|s__Burkholderia virus BcepSauron	1.98288	4.18068	1.01787e-10	2.58688e-09	1.48926	3.98455	1.59708e-05	0.000193741					2.76713	4.62252	2.78996e-10	1.65756e-08
k__Heunggongvirae|p__Uroviricota|c__Caudoviricetes|o__Caudovirales|f__Siphoviridae|s__Staphylococcus phage StB20	-0.570265	7.36243	0.00137461	0.00450423					-1.08747	8.69997	2.22887e-05	9.18621e-05													-0.717184	5.97681	2.3097e-05	0.000130577
k__Heunggongvirae|p__Uroviricota|c__Caudoviricetes|o__Caudovirales|f__Siphoviridae|s__Streptococcus phage P9	-1.51899	7.9129	1.19217e-09	2.53519e-08									4.39634	10.076	8.2341e-17	1.03955e-14									0.685526	7.42899	0.00213649	0.00646143
k__Heunggongvirae|p__Uroviricota|c__Caudoviricetes|o__Caudovirales|f__Myoviridae|s__Achromobacter phage Mano	1.45728	5.22048	2.42462e-05	0.000157904					-1.86978	3.9886	6.18691e-05	0.000230706									2.26497	4.09342	4.0802e-05	0.000507318
k__Heunggongvirae|p__Uroviricota|c__Caudoviricetes|o__Caudovirales|f__Siphoviridae|s__Psychrobacter phage Psymv2	1.25842	3.59636	0.00168815	0.00541247					-1.49173	2.15731	0.00579263	0.0124934													1.03759	3.29847	0.00365795	0.0101666
k__Heunggongvirae|p__Uroviricota|c__Caudoviricetes|o__Caudovirales|f__Myoviridae|g__Marthavirus|s__Arthrobacter virus BarretLemon	1.51548	8.65147	2.07779e-09	4.00937e-08	0.794513	7.94658	0.00105752	0.00622896																	2.62195	10.625	6.388e-22	7.94507e-20
k__Heunggongvirae|p__Uroviricota|c__Caudoviricetes|o__Caudovirales|f__Siphoviridae|g__Bantamvirus|s__Gordonia virus Bantam	-1.1481	9.88162	2.21007e-05	0.000146424					-0.877842	11.6309	0.0187005	0.0351887					0.946441	11.0497	0.0154473	0.0445404
k__Heunggongvirae|p__Uroviricota|c__Caudoviricetes|o__Caudovirales|f__Podoviridae|g__Parlovirus|s__Serratia virus Parlo	-0.811009	6.00714	0.00129921	0.0043114					0.985047	4.21706	0.00114731	0.00302579					2.85577	7.5136	6.08342e-10	6.91553e-09
k__Heunggongvirae|p__Uroviricota|c__Caudoviricetes|o__Caudovirales|f__Myoviridae|g__Libanvirus|s__Prochlorococcus virus PTIM40	1.29298	3.34913	9.67809e-05	0.000519823									-4.85206	7.14827	1.88012e-11	1.18683e-09	1.53932	3.59575	0.00618162	0.0194083
k__Heunggongvirae|p__Uroviricota|c__Caudoviricetes|o__Caudovirales|f__Myoviridae|g__Naesvirus|s__Burkholderia virus BcepNY3	0.907672	6.29796	0.0012918	0.00430051					1.74161	4.70582	9.77829e-07	6.26056e-06													0.666382	5.38621	0.00435469	0.0117423
k__Heunggongvirae|p__Uroviricota|c__Caudoviricetes|o__Caudovirales|f__Podoviridae|g__Traversvirus|s__Escherichia virus SH2026Stx1	-1.2703	4.4321	0.00122038	0.00415567					-1.3793	6.39336	0.00250281	0.00605192									-2.02309	6.49848	0.00147517	0.00973419
k__Heunggongvirae|p__Uroviricota|c__Caudoviricetes|o__Caudovirales|f__Siphoviridae|g__Behunavirus|s__Lactobacillus virus BH1	-0.888588	5.03744	1.33726e-05	9.4791e-05	0.968983	4.68234	0.000443256	0.00307264									1.47075	5.75319	5.39147e-05	0.000256354
k__Heunggongvirae|p__Uroviricota|c__Caudoviricetes|o__Caudovirales|f__Siphoviridae|g__Spizizenvirus|s__Bacillus virus phi105	1.22279	7.91059	2.15692e-10	5.10797e-09	1.04718	8.34967	0.000216221	0.00167443	0.696902	7.30076	0.00198905	0.00498733
k__Heunggongvirae|p__Uroviricota|c__Caudoviricetes|o__Caudovirales|f__Siphoviridae|g__Cheoctovirus|s__Mycobacterium phage Spikelee	1.57646	3.49726	3.51027e-05	0.000216432	-1.88459	3.40986	0.0011569	0.00662294													-1.70119	2.99605	0.00109678	0.00748347
k__Heunggongvirae|p__Uroviricota|c__Caudoviricetes|o__Caudovirales|f__Podoviridae|g__Jasminevirus|s__Arthrobacter virus Adat	4.80575	5.70379	9.83445e-25	2.56187e-22									2.82511	3.85381	1.51966e-07	2.89596e-06					3.88362	3.89057	3.92725e-08	2.51342e-06
k__Heunggongvirae|p__Uroviricota|c__Caudoviricetes|o__Caudovirales|f__Siphoviridae|g__Timquatrovirus|s__Mycobacterium phage ZoeJ	-1.13607	7.19177	0.00203646	0.00629671					-1.7464	8.90244	0.000136228	0.000466937									-1.67427	8.33204	0.00258606	0.0151686
k__Heunggongvirae|p__Uroviricota|c__Caudoviricetes|o__Caudovirales|f__Herelleviridae|g__Baoshanvirus|s__Staphylococcus virus BS2	0.930751	6.80182	4.81924e-05	0.000282115					1.00498	5.89954	0.00807467	0.0167073													1.25271	7.6533	2.5568e-08	3.10245e-07
k__Heunggongvirae|p__Uroviricota|c__Caudoviricetes|o__Caudovirales|f__Salasmaviridae|g__Bundooravirus|s__Bacillus phage WhyPhy	1.64635	4.16206	1.47907e-09	2.96578e-08					-0.858243	3.15013	0.0167208	0.032056									2.60097	5.32721	7.15186e-10	1.57195e-07
k__Heunggongvirae|p__Uroviricota|c__Caudoviricetes|o__Caudovirales|f__Siphoviridae|g__Decurrovirus|s__Arthrobacter virus Decurro	-0.998274	6.48523	0.00127327	0.00429369					-1.90404	8.16422	5.06995e-06	2.58061e-05									-1.22992	7.70008	0.00401548	0.0209651
k__Heunggongvirae|p__Uroviricota|c__Caudoviricetes|o__Caudovirales|f__Siphoviridae|g__Pleeduovirus|s__Lactobacillus virus PLE2					-0.669043	10.6458	0.00333185	0.0154325																	-0.621316	9.25699	0.000284543	0.00110164
k__Heunggongvirae|p__Uroviricota|c__Caudoviricetes|o__Caudovirales|f__Salasmaviridae|s__Lactococcus phage asccphi28	6.62029	6.46904	4.40254e-16	2.29372e-14					4.86049	3.32566	2.04209e-12	5.19713e-11
k__Heunggongvirae|p__Uroviricota|c__Caudoviricetes|o__Caudovirales|f__Siphoviridae|g__Likavirus|s__Streptomyces virus Danzina	0.843607	6.60722	2.61116e-05	0.000168757					1.04888	5.18493	0.00257551	0.00618364
k__Heunggongvirae|p__Uroviricota|c__Caudoviricetes|o__Caudovirales|f__Siphoviridae|g__Ashduovirus|s__Lactobacillus virus A2	-2.81168	5.63237	2.56272e-16	1.40545e-14					-1.59724	4.68196	1.44675e-07	1.12427e-06
k__Heunggongvirae|p__Uroviricota|c__Caudoviricetes|o__Caudovirales|f__Ackermannviridae|g__Vapseptimavirus|s__Vibrio virus VAP7																	-1.09706	5.06366	0.00908435	0.0280763					1.18162	5.90674	3.64616e-06	2.74843e-05
k__Heunggongvirae|p__Uroviricota|c__Caudoviricetes|o__Caudovirales|f__Siphoviridae|g__Feofaniavirus|s__Erwinia virus Eho49					-0.854658	4.06735	0.00232373	0.0114946																	-1.06538	4.25203	0.000122214	0.000550242
k__Heunggongvirae|p__Uroviricota|c__Caudoviricetes|o__Caudovirales|f__Myoviridae|g__Lubbockvirus|s__Clostridioides virus phiCDHM19	-0.442193	10.9394	4.3407e-05	0.000262966									-0.382009	10.5698	0.0031984	0.0158903
k__Heunggongvirae|p__Uroviricota|c__Caudoviricetes|o__Caudovirales|f__Myoviridae|g__Erskinevirus|s__Erwinia virus Asesino					1.63714	4.51838	8.31801e-05	0.00077055	4.97286	5.27959	2.15708e-22	3.27972e-20
k__Heunggongvirae|p__Uroviricota|c__Caudoviricetes|o__Caudovirales|f__Myoviridae|g__Felsduovirus|s__Klebsiella virus 4LV2017					-2.14823	6.54003	8.1671e-05	0.000763511									5.14901	7.13041	1.29703e-08	1.10583e-07
k__Heunggongvirae|p__Uroviricota|c__Caudoviricetes|o__Caudovirales|f__Myoviridae|s__Cronobacter phage S13	0.633483	7.78184	2.69102e-05	0.000172027													1.14849	8.7696	9.77366e-05	0.000443401
k__Heunggongvirae|p__Uroviricota|c__Caudoviricetes|o__Caudovirales|f__Siphoviridae|g__Dragolirvirus|s__Paenibacillus virus Dragolir									-0.583031	10.9979	0.000171002	0.00056889													-0.262345	9.42756	0.0223523	0.0470201
k__Heunggongvirae|p__Uroviricota|c__Caudoviricetes|o__Caudovirales|f__Herelleviridae|g__Caeruleovirus|s__Bacillus virus Bcp1					0.845545	6.2858	0.00436381	0.0191669													-0.78165	6.25734	0.00708361	0.0311738
k__Heunggongvirae|p__Uroviricota|c__Caudoviricetes|o__Caudovirales|f__Myoviridae|g__Noxifervirus|s__Pseudomonas virus Noxifer	-1.3364	2.94565	1.04995e-06	1.01301e-05																					1.06691	3.87603	3.34306e-06	2.55873e-05
k__Heunggongvirae|p__Uroviricota|c__Caudoviricetes|o__Caudovirales|f__Siphoviridae|g__Gesputvirus|s__Gordonia virus Gsput1									-1.49836	8.7554	0.000741064	0.0020556									-1.46678	7.66467	0.00620728	0.0280973
k__Heunggongvirae|p__Uroviricota|c__Caudoviricetes|o__Caudovirales|f__Podoviridae|s__Bacteroides phage DAC15					-0.739218	6.91107	0.00342416	0.0157883									-0.585078	6.26446	0.00457843	0.0150434
k__Heunggongvirae|p__Uroviricota|c__Caudoviricetes|o__Caudovirales|f__Myoviridae|g__Peduovirus|s__Escherichia virus Wphi					2.74079	3.72126	0.00356092	0.0162716	1.74121	3.68386	0.0170346	0.0324743
k__Heunggongvirae|p__Uroviricota|c__Caudoviricetes|o__Caudovirales|f__Siphoviridae|g__Moineauvirus|s__Streptococcus virus Sfi21					0.950879	7.34	3.8652e-05	0.000414594																	-0.423024	6.02079	0.0112342	0.0268703
k__Heunggongvirae|p__Uroviricota|c__Caudoviricetes|o__Caudovirales|f__Autographiviridae|g__Przondovirus|s__Klebsiella virus Pharr																	10.4449	8.80222	8.08823e-05	0.000372059					3.77776	2.82875	0.000127843	0.000559453
k__Heunggongvirae|p__Uroviricota|c__Caudoviricetes|o__Caudovirales|f__Herelleviridae|g__Nitunavirus|s__Bacillus virus Grass					-0.530194	11.6239	0.00393112	0.0174926																	-0.629165	11.1724	0.000115395	0.000521898
k__Heunggongvirae|p__Uroviricota|c__Caudoviricetes|o__Caudovirales|f__Myoviridae|g__Playavirus|s__Salinivibrio virus SMHB1	-1.47185	6.28525	1.07065e-06	1.01602e-05	-0.629872	4.46077	0.0148949	0.0499873
k__Heunggongvirae|p__Uroviricota|c__Caudoviricetes|o__Caudovirales|f__Siphoviridae|g__Laroyevirus|s__Arthrobacter virus Salgado	-1.34146	4.59384	9.42816e-07	9.18144e-06					-1.28407	3.52755	0.00030485	0.000943273
k__Heunggongvirae|p__Uroviricota|c__Caudoviricetes|o__Caudovirales|f__Autographiviridae|g__Wuhanvirus|s__Pasteurella virus PHB02					1.43093	2.89982	4.5759e-05	0.000468946									2.80259	4.00218	2.65944e-08	2.17371e-07
k__Heunggongvirae|p__Uroviricota|c__Caudoviricetes|o__Caudovirales|f__Siphoviridae|g__Krampusvirus|s__Microbacterium virus Krampus									1.12414	3.40962	0.000161385	0.000544005													1.3218	4.43007	8.01821e-13	2.09951e-11
k__Heunggongvirae|p__Uroviricota|c__Caudoviricetes|o__Caudovirales|f__Myoviridae|g__Mooglevirus|s__Shigella virus Sf14					-2.89737	1.44318	0.00382244	0.0171589	8.10796	7.42007	9.04498e-06	4.22376e-05
k__Heunggongvirae|p__Uroviricota|c__Caudoviricetes|o__Caudovirales|f__Siphoviridae|g__Timquatrovirus|s__Mycobacterium phage Patt	-1.47773	7.1686	2.72476e-05	0.000173122																	-1.52322	7.80419	0.00252183	0.0148788
k__Heunggongvirae|p__Uroviricota|c__Caudoviricetes|o__Caudovirales|f__Siphoviridae|g__Skunavirus|s__Lactococcus virus bIBB5g1					1.21423	3.77677	0.00211117	0.010865																	1.24085	5.47594	8.40504e-06	5.53842e-05
k__Heunggongvirae|p__Uroviricota|c__Caudoviricetes|o__Caudovirales|f__Siphoviridae|s__Enterococcus phage EFRM31					3.72718	1.39733	0.000100562	0.000875834																	4.50599	3.04882	2.24718e-07	2.17082e-06
k__Heunggongvirae|p__Uroviricota|c__Caudoviricetes|o__Caudovirales|f__Schitoviridae|g__Eceepunavirus|s__Enterobacter virus EcP1					2.64853	2.94867	0.000316132	0.00228467																	1.27433	5.17832	0.0159246	0.0357778
k__Heunggongvirae|p__Uroviricota|c__Caudoviricetes|o__Caudovirales|f__Siphoviridae|g__Bembunaquatrovirus|s__Bacillus virus BMBtp14					-0.610159	10.868	0.00115036	0.0066227																	-0.354851	10.3385	0.00395028	0.0108578
k__Heunggongvirae|p__Uroviricota|c__Caudoviricetes|o__Caudovirales|f__Myoviridae|g__Tigrvirus|s__Burkholderia virus KL3	-1.23112	5.46708	8.07005e-06	6.3511e-05	1.16411	5.2374	0.000825208	0.00519066
k__Heunggongvirae|p__Uroviricota|c__Caudoviricetes|o__Caudovirales|f__Siphoviridae|s__Streptomyces phage phiSASD1	-1.1295	9.11011	8.10649e-06	6.3511e-05					-1.00909	10.6294	0.00574749	0.0124641
k__Heunggongvirae|p__Uroviricota|c__Caudoviricetes|o__Caudovirales|f__Siphoviridae|g__Colunavirus|s__Lactobacillus virus iLp1308	-0.775945	6.47321	8.98706e-06	6.88568e-05													-1.33833	6.30448	7.81956e-07	4.65876e-06
k__Heunggongvirae|p__Uroviricota|c__Caudoviricetes|o__Caudovirales|f__Siphoviridae|g__Jenstvirus|s__Brevibacillus virus Jenst					-0.674275	8.01371	0.000351268	0.00250309																	-0.668176	7.39795	0.000280591	0.00109058
k__Heunggongvirae|p__Uroviricota|c__Caudoviricetes|o__Caudovirales|f__Siphoviridae|g__Kostyavirus|s__Mycobacterium phage HufflyPuff					1.38553	3.41508	0.00123416	0.0069481													2.22414	3.35018	8.75513e-07	2.43928e-05
k__Heunggongvirae|p__Uroviricota|c__Caudoviricetes|o__Caudovirales|f__Podoviridae|g__Hollowayvirus|s__Pseudomonas virus F116	2.47558	4.12485	2.23715e-13	9.71294e-12	2.2852	4.18735	3.31291e-05	0.000362995
k__Heunggongvirae|p__Uroviricota|c__Caudoviricetes|o__Caudovirales|f__Siphoviridae|g__Muminvirus|s__Flavobacterium virus Snusmum	1.22286	3.89051	9.6497e-06	7.2338e-05					1.65097	3.27411	4.06289e-05	0.000157348
k__Heunggongvirae|p__Uroviricota|c__Caudoviricetes|o__Caudovirales|f__Siphoviridae|g__Galaxyvirus|s__Arthrobacter virus Galaxy	-4.33732	4.05461	4.75208e-13	1.90449e-11									-4.15094	2.46598	3.93136e-09	1.28086e-07
k__Heunggongvirae|p__Uroviricota|c__Caudoviricetes|o__Caudovirales|f__Siphoviridae|g__Vieuvirus|s__Acinetobacter phage vB_AbaS_TRS1					1.17012	4.57081	0.000882492	0.00548329					1.24445	3.98888	0.000101548	0.000854697
k__Heunggongvirae|p__Uroviricota|c__Caudoviricetes|o__Caudovirales|f__Myoviridae|g__Punavirus|s__Escherichia phage vB_EcoM-Ro157c2YLVW									-1.49251	5.43063	0.000417674	0.00125425					-1.44802	4.09572	9.1919e-05	0.00042087
k__Heunggongvirae|p__Uroviricota|c__Caudoviricetes|o__Caudovirales|f__Podoviridae|s__crAssphage cr127_1													-1.18179	10.7547	0.000406373	0.00287019									1.05182	9.41361	1.28232e-08	1.65702e-07
k__Loebvirae|p__Hofneiviricota|c__Faserviricetes|o__Tubulavirales|f__Inoviridae|g__Saetivirus|s__Vibrio virus VFJ					2.6331	4.92039	0.000798093	0.00505128																	2.19404	3.047	1.17967e-05	7.33607e-05
k__Heunggongvirae|p__Uroviricota|c__Caudoviricetes|o__Caudovirales|f__Podoviridae|g__Cimandefvirus|s__Ralstonia virus Gerry	1.00451	5.55914	9.41473e-06	7.1088e-05																	1.03123	4.73387	0.00268271	0.0156439
k__Heunggongvirae|p__Uroviricota|c__Caudoviricetes|o__Caudovirales|f__Herelleviridae|g__Kayvirus|s__Staphylococcus virus P108																	-1.42112	4.54994	0.00195683	0.00714467	1.65228	4.04993	0.00703187	0.0311738
k__Heunggongvirae|p__Uroviricota|c__Caudoviricetes|o__Caudovirales|f__Siphoviridae|g__Cbastvirus|s__Cellulophaga virus ST																	-0.888913	11.1102	0.00173079	0.0063634					0.467902	11.9183	0.00234622	0.00692727
k__Heunggongvirae|p__Uroviricota|c__Caudoviricetes|o__Caudovirales|f__Podoviridae|g__Sortsnevirus|s__Escherichia virus Sortsne													5.17062	1.33335	0.000850173	0.00553984									5.81825	1.24665	3.18097e-06	2.45354e-05
k__Heunggongvirae|p__Uroviricota|c__Caudoviricetes|o__Caudovirales|f__Herelleviridae|s__Bacillus phage SP-10									-0.781717	9.15357	0.000185919	0.000610533					-2.17264	9.4485	1.39641e-11	2.12468e-10
k__Heunggongvirae|p__Uroviricota|c__Caudoviricetes|o__Caudovirales|f__Siphoviridae|s__Pseudomonas phage JBD25					1.21669	4.17329	0.00226994	0.0114508									2.43349	5.03889	2.25998e-07	1.47047e-06
k__Heunggongvirae|p__Uroviricota|c__Caudoviricetes|o__Caudovirales|f__Myoviridae|g__Phikzvirus|s__Pseudomonas phage PhiPA3					1.77789	6.12315	0.000113159	0.000960907	3.51573	3.66444	1.54245e-21	1.96277e-19
k__Heunggongvirae|p__Uroviricota|c__Caudoviricetes|o__Caudovirales|f__Myoviridae|g__Anamdongvirus|s__Lactobacillus virus LBR48					-0.918699	9.27184	0.000778265	0.00498775	-0.694809	8.11783	0.00453644	0.0101497
k__Heunggongvirae|p__Uroviricota|c__Caudoviricetes|o__Caudovirales|f__Autographiviridae|g__Zindervirus|s__Salmonella virus BP12B																	1.27421	2.94264	0.000178794	0.000778973					-1.93632	3.33269	2.60461e-07	2.46818e-06
k__Heunggongvirae|p__Uroviricota|c__Caudoviricetes|o__Caudovirales|f__Siphoviridae|g__Leicestervirus|s__Clostridioides virus phiCD146	-0.536757	12.0402	2.28405e-05	0.000149684					-0.690457	12.5185	0.000294849	0.000917908
k__Heunggongvirae|p__Uroviricota|c__Caudoviricetes|o__Caudovirales|f__Myoviridae|g__Brigitvirus|s__Faecalibacterium virus Brigit									-0.376315	15.1856	0.000581134	0.00166178													-0.325617	14.308	0.00018569	0.00078289
k__Heunggongvirae|p__Uroviricota|c__Caudoviricetes|o__Caudovirales|f__Siphoviridae|g__Mardecavirus|s__Vibrio virus SSP002									1.25424	3.64262	0.000531612	0.00152445													0.44122	4.93774	0.0202484	0.0433272
k__Heunggongvirae|p__Uroviricota|c__Caudoviricetes|o__Caudovirales|f__Siphoviridae|g__Brussowvirus|s__Streptococcus virus ALQ132	-1.28074	3.07423	2.90842e-06	2.52548e-05									1.44378	2.07356	0.000146982	0.00119837
k__Heunggongvirae|p__Uroviricota|c__Caudoviricetes|o__Caudovirales|f__Siphoviridae|s__Listeria phage A118													-1.04459	5.24295	0.000981982	0.00627368									-0.678054	4.19967	0.0016309	0.00503958
k__Heunggongvirae|p__Uroviricota|c__Caudoviricetes|o__Caudovirales|f__Siphoviridae|s__Clostridium phage phiCP13O					0.850446	7.97238	0.000216903	0.00167443																	0.374062	6.59642	0.00770513	0.0193114
k__Heunggongvirae|p__Uroviricota|c__Caudoviricetes|o__Caudovirales|f__Siphoviridae|g__Fernvirus|s__Paenibacillus virus Jacopo					0.981951	6.89306	0.000222498	0.0017047					0.977809	7.50343	0.00214033	0.0113776
k__Heunggongvirae|p__Uroviricota|c__Caudoviricetes|o__Caudovirales|f__Siphoviridae|g__Samunavirus|s__Pseudomonas virus SM1									1.33115	3.2772	0.000252521	0.000803334													-0.910663	5.78498	0.00239028	0.00703648
k__Heunggongvirae|p__Uroviricota|c__Caudoviricetes|o__Caudovirales|f__Myoviridae|g__Shandongvirus|s__Pseudoalteromonas virus H101	2.36402	2.76984	7.18053e-13	2.77115e-11																					4.14688	4.64788	7.81974e-18	4.57685e-16
k__Heunggongvirae|p__Uroviricota|c__Caudoviricetes|o__Caudovirales|f__Siphoviridae|s__Lactobacillus phage phig1e					0.73974	6.27221	0.000296888	0.00219224	-0.729675	7.25147	0.00668094	0.0141692
k__Heunggongvirae|p__Uroviricota|c__Caudoviricetes|o__Caudovirales|f__Siphoviridae|g__Lidleunavirus|s__Lactobacillus virus Ldl1					1.05803	6.24252	0.00229446	0.011461																	-1.0938	5.05472	2.16303e-05	0.000123691
k__Heunggongvirae|p__Uroviricota|c__Caudoviricetes|o__Caudovirales|f__Siphoviridae|g__Yonseivirus|s__Klebsiella virus Seifer																	8.74638	9.65307	6.27545e-05	0.000294143	5.35296	7.05268	0.000120625	0.00116333
k__Heunggongvirae|p__Uroviricota|c__Caudoviricetes|o__Caudovirales|f__Siphoviridae|g__Vendettavirus|s__Gordonia phage Schmidt	-2.23125	4.65151	2.40885e-07	2.72828e-06					-2.63366	5.76283	2.3246e-06	1.31469e-05
k__Heunggongvirae|p__Uroviricota|c__Caudoviricetes|o__Caudovirales|f__Herelleviridae|s__Brochothrix virus A9	-1.38772	3.92242	9.08898e-07	8.93464e-06									-1.0068	3.39241	0.00788421	0.0353913
k__Heunggongvirae|p__Uroviricota|c__Caudoviricetes|o__Caudovirales|f__Myoviridae|g__Borockvirus|s__Streptomyces virus BRock									-1.13764	9.67822	1.25011e-05	5.53309e-05													-0.462896	8.53721	0.00384219	0.0106194
k__Heunggongvirae|p__Uroviricota|c__Caudoviricetes|o__Caudovirales|f__Siphoviridae|g__Bernalvirus|s__Mycobacterium phage Mendokysei									-0.928677	7.47515	1.29751e-05	5.71805e-05	-0.690026	6.66491	0.000212592	0.00163907
k__Heunggongvirae|p__Uroviricota|c__Caudoviricetes|o__Caudovirales|f__Myoviridae|s__Shigella phage SfII									2.42531	6.456	5.98062e-09	6.47688e-08													-0.552017	6.97082	0.0100552	0.0242839
k__Heunggongvirae|p__Uroviricota|c__Caudoviricetes|o__Caudovirales|f__Drexlerviridae|g__Warwickvirus|s__Escherichia virus tiwna	2.57411	1.43357	7.73931e-11	2.06779e-09									10.3884	7.97206	4.16786e-18	8.41908e-16
k__Heunggongvirae|p__Uroviricota|c__Caudoviricetes|o__Caudovirales|f__Siphoviridae|s__Microbacterium phage Scamander									-5.56679	2.50666	5.18438e-09	5.93e-08									-5.6654	4.65141	0.000129596	0.00122628
k__Heunggongvirae|p__Uroviricota|c__Caudoviricetes|o__Caudovirales|f__Siphoviridae|g__Bridgettevirus|s__Arthrobacter virus Peas									-2.14443	5.07435	3.21796e-09	3.89986e-08													1.14079	2.90991	4.11184e-05	0.000214203
k__Heunggongvirae|p__Uroviricota|c__Caudoviricetes|o__Caudovirales|f__Siphoviridae|g__Audreyjarvisvirus|s__Lactococcus virus P1048	-1.71662	4.48599	1.96909e-08	3.01735e-07													3.35354	5.50586	3.85285e-12	6.92813e-11
k__Heunggongvirae|p__Uroviricota|c__Caudoviricetes|o__Caudovirales|f__Siphoviridae|g__Lenusvirus|s__Lactobacillus virus Nyseid									-2.73694	6.1504	1.17624e-09	1.57554e-08													0.627593	3.86925	0.0234551	0.0490291
k__Heunggongvirae|p__Uroviricota|c__Caudoviricetes|o__Caudovirales|f__Herelleviridae|g__Kochikohdavirus|s__Enterococcus virus EF24C																	4.32259	6.17439	7.81847e-11	1.05924e-09					3.98265	4.72431	7.29332e-25	1.81421e-22
k__Heunggongvirae|p__Uroviricota|c__Caudoviricetes|o__Caudovirales|f__Siphoviridae|s__Pseudomonas phage YMC11/02/R656																	2.67381	7.21646	8.04398e-11	1.06073e-09					0.68473	4.8348	0.00398594	0.0108956
k__Heunggongvirae|p__Uroviricota|c__Caudoviricetes|o__Caudovirales|f__Myoviridae|s__Ralstonia phage phiRSP																	6.77848	4.86635	1.47273e-10	1.8437e-09					4.10203	2.77074	1.74449e-16	8.26555e-15
k__Heunggongvirae|p__Uroviricota|c__Caudoviricetes|o__Caudovirales|f__Myoviridae|g__Seunavirus|s__Escherichia virus 4MG									3.08316	3.65758	2.97747e-10	4.59252e-09					-1.61414	5.37303	0.00105207	0.00409645
k__Heunggongvirae|p__Uroviricota|c__Caudoviricetes|o__Caudovirales|f__Myoviridae|g__Iodovirus|s__Iodobacter virus PLPE													-0.851925	6.54546	0.00682717	0.031486	1.23676	7.67937	0.00154447	0.00576406
k__Heunggongvirae|p__Uroviricota|c__Caudoviricetes|o__Caudovirales|f__Myoviridae|g__Alcyoneusvirus|s__Klebsiella virus K64-1									2.42085	6.23642	1.87765e-10	3.08299e-09					-2.05716	8.59074	1.18731e-07	8.21156e-07
k__Heunggongvirae|p__Uroviricota|c__Caudoviricetes|o__Caudovirales|f__Siphoviridae|g__Marienburgvirus|s__Escherichia virus JLK2012									3.22018	3.84605	1.24941e-10	2.11982e-09									-2.79331	4.32789	9.19873e-05	0.000931952
k__Heunggongvirae|p__Uroviricota|c__Caudoviricetes|o__Caudovirales|f__Siphoviridae|g__Cequinquevirus|s__Lactobacillus virus Ld3									0.838147	10.207	2.12284e-05	8.8932e-05													0.316385	8.9513	0.0108928	0.0261164
k__Heunggongvirae|p__Uroviricota|c__Caudoviricetes|o__Caudovirales|f__Siphoviridae|g__Fernvirus|s__Paenibacillus virus Yyerffej									1.98992	5.69182	7.30783e-11	1.30515e-09													1.26203	8.20788	0.000131074	0.000569513
k__Heunggongvirae|p__Uroviricota|c__Caudoviricetes|o__Caudovirales|f__Siphoviridae|g__Lidleunavirus|s__Lactobacillus virus ViSo2018a									4.89267	3.73534	5.10357e-11	9.27756e-10					-2.18603	5.37041	0.00447376	0.0148475
k__Heunggongvirae|p__Uroviricota|c__Caudoviricetes|o__Caudovirales|f__Podoviridae|g__Hollowayvirus|s__Pseudomonas virus H66									1.13086	4.86062	2.20458e-05	9.12302e-05					0.967381	6.76393	0.00114232	0.00443042
k__Heunggongvirae|p__Uroviricota|c__Caudoviricetes|o__Caudovirales|f__Herelleviridae|g__Kochikohdavirus|s__Enterococcus virus ECP3													-1.16988	2.75852	0.00589788	0.0277063									3.50298	5.33945	5.38281e-12	1.1902e-10
k__Heunggongvirae|p__Uroviricota|c__Caudoviricetes|o__Caudovirales|f__Myoviridae|g__Mimasvirus|s__Cronobacter virus GAP32									1.04566	8.74337	2.69761e-05	0.000108544					-1.18105	9.1507	9.95249e-05	0.00044741
k__Heunggongvirae|p__Uroviricota|c__Caudoviricetes|o__Caudovirales|f__Siphoviridae|g__Anatolevirus|s__Propionibacterium virus B3	-1.50769	11.5525	1.02583e-08	1.67018e-07					-0.971204	13.1038	0.00603773	0.0129945
k__Heunggongvirae|p__Uroviricota|c__Caudoviricetes|o__Caudovirales|f__Siphoviridae|g__Lenusvirus|s__Lactobacillus virus SAC12									2.89238	5.53458	9.03056e-12	1.96008e-10	-1.40814	4.09245	0.00133725	0.007674
k__Heunggongvirae|p__Uroviricota|c__Caudoviricetes|o__Caudovirales|f__Siphoviridae|s__Lactobacillus phage LL-H									-2.93887	4.10045	1.21477e-05	5.40017e-05									-2.25793	3.92554	7.3478e-06	0.000133997
k__Heunggongvirae|p__Uroviricota|c__Caudoviricetes|o__Caudovirales|f__Zobellviridae|g__Citrovirus|s__Citrobacter virus CVT22																	4.38366	6.78292	1.2164e-13	3.5383e-12					0.642688	4.49981	0.00289401	0.0083465
k__Heunggongvirae|p__Uroviricota|c__Caudoviricetes|o__Caudovirales|f__Podoviridae|g__Pagevirus|s__Bacillus phage Pavlov									-1.04018	6.29877	2.86019e-06	1.58243e-05													0.447327	5.02613	0.0196434	0.0422143
k__Heunggongvirae|p__Uroviricota|c__Caudoviricetes|o__Caudovirales|f__Myoviridae|s__Clostridium phage phiCTC2B									-0.78828	12.8437	2.57915e-06	1.44262e-05													-0.268121	11.7137	0.00203073	0.00617914
k__Heunggongvirae|p__Uroviricota|c__Caudoviricetes|o__Caudovirales|f__Myoviridae|g__Jilinvirus|s__Enterobacter phage Arya																	5.36865	8.8335	7.15182e-18	7.07315e-16	2.73084	6.21963	9.1274e-09	1.0172e-06
k__Heunggongvirae|p__Uroviricota|c__Caudoviricetes|o__Caudovirales|f__Demerecviridae|g__Vipunavirus|s__Vibrio virus pVp1	-1.86085	5.95489	5.0685e-10	1.1354e-08	-0.904043	4.78755	0.00031445	0.00228467
k__Heunggongvirae|p__Uroviricota|c__Caudoviricetes|o__Caudovirales|f__Autographiviridae|g__Serkorvirus|s__Ralstonia virus ITL1													-1.11488	5.87134	0.0110282	0.0466046	1.39993	5.27507	0.00158377	0.00588643
k__Heunggongvirae|p__Uroviricota|c__Caudoviricetes|o__Caudovirales|f__Myoviridae|g__Krischvirus|s__Escherichia virus GEC3S									3.67666	6.69823	1.88224e-06	1.10122e-05	4.8505	3.97735	7.51933e-08	1.5189e-06
k__Heunggongvirae|p__Uroviricota|c__Caudoviricetes|o__Caudovirales|f__Myoviridae|s__Caulobacter phage Cr30	-2.87922	3.72605	1.44002e-10	3.57262e-09													4.30206	4.76592	1.3426e-10	1.70235e-09
k__Heunggongvirae|p__Uroviricota|c__Caudoviricetes|o__Caudovirales|f__Siphoviridae|g__Lambdavirus|s__Escherichia virus HK629									2.67554	5.00146	1.45337e-06	8.70313e-06					3.93114	5.78048	1.42519e-09	1.47357e-08
k__Heunggongvirae|p__Uroviricota|c__Caudoviricetes|o__Caudovirales|f__Siphoviridae|g__Rockvillevirus|s__Bacillus virus phi4J1													-0.506731	7.06386	0.0100481	0.04337									-0.743752	8.23418	0.000454335	0.0016868
k__Heunggongvirae|p__Uroviricota|c__Caudoviricetes|o__Caudovirales|f__Siphoviridae|s__Mannheimia phage vB_MhS_535AP2									-2.07233	6.39623	1.20586e-06	7.4398e-06					0.945304	6.77246	0.00610772	0.0192826
k__Heunggongvirae|p__Uroviricota|c__Caudoviricetes|o__Caudovirales|f__Myoviridae|g__Punavirus|s__Escherichia virus P1									1.31181	9.60413	8.05173e-06	3.8124e-05					1.2075	10.0071	0.000643022	0.00262789
k__Heunggongvirae|p__Uroviricota|c__Caudoviricetes|o__Caudovirales|f__Autographiviridae|g__Przondovirus|s__Klebsiella virus KP32																	9.76603	9.85202	4.11625e-15	1.69624e-13					3.26769	3.65758	1.70595e-08	2.14863e-07
k__Heunggongvirae|p__Uroviricota|c__Caudoviricetes|o__Caudovirales|f__Myoviridae|g__Felsduovirus|s__Salmonella virus SEN8									2.23109	5.93869	8.04616e-07	5.4245e-06									2.04518	4.49432	5.31478e-05	0.000619852
k__Heunggongvirae|p__Uroviricota|c__Caudoviricetes|o__Caudovirales|f__Siphoviridae|g__Oneupvirus|s__Gordonia virus OneUp	-2.00007	5.21247	1.29897e-09	2.70704e-08					-2.75981	6.67744	2.62314e-09	3.29673e-08
k__Heunggongvirae|p__Uroviricota|c__Caudoviricetes|o__Caudovirales|f__Siphoviridae|g__Helsingorvirus|s__Cellulophaga virus Cba121									1.88674	4.09218	5.50727e-07	3.824e-06					1.51337	5.57802	0.00011657	0.000516987
k__Heunggongvirae|p__Uroviricota|c__Caudoviricetes|o__Caudovirales|f__Siphoviridae|g__Skunavirus|s__Lactococcus virus 57001	2.53826	3.63663	2.05145e-09	4.00937e-08									-3.07212	3.98773	3.10785e-06	4.01455e-05
k__Heunggongvirae|p__Uroviricota|c__Caudoviricetes|o__Caudovirales|f__Autographiviridae|g__Przondovirus|s__Klebsiella virus SHKp152234																	6.16041	7.46426	3.18856e-14	1.05116e-12					0.808835	4.23148	0.012958	0.030195
k__Heunggongvirae|p__Uroviricota|c__Caudoviricetes|o__Caudovirales|f__Siphoviridae|g__Fromanvirus|s__Mycobacterium phage Traft412	-4.02831	1.60874	2.1533e-09	4.07952e-08																					4.69706	2.48316	1.22555e-21	1.35492e-19
k__Heunggongvirae|p__Uroviricota|c__Caudoviricetes|o__Caudovirales|f__Myoviridae|g__Certrevirus|s__Cronobacter virus CR3									5.16855	4.01739	7.33137e-08	6.27171e-07													-1.66629	4.49639	0.00147776	0.00465307
k__Heunggongvirae|p__Uroviricota|c__Caudoviricetes|o__Caudovirales|f__Siphoviridae|s__Enterococcus phage IME-EFm5									1.98932	5.22649	7.27032e-08	6.27171e-07					2.01619	4.6413	4.51073e-07	2.73688e-06
k__Heunggongvirae|p__Uroviricota|c__Caudoviricetes|o__Caudovirales|f__Siphoviridae|g__Aguilavirus|s__Enterobacteria virus mEp043									4.12373	5.04095	7.14787e-08	6.21926e-07					2.90927	4.64397	0.000171305	0.00075298
k__Heunggongvirae|p__Uroviricota|c__Caudoviricetes|o__Caudovirales|f__Myoviridae|g__Abouovirus|s__Brevibacillus virus Abouo									-0.697161	10.4503	1.07546e-05	4.86588e-05													-0.306665	9.24327	0.00765076	0.0192235
k__Heunggongvirae|p__Uroviricota|c__Caudoviricetes|o__Caudovirales|f__Autographiviridae|g__Drulisvirus|s__Klebsiella virus F19					-1.38154	4.55372	0.00467821	0.0201996													3.89965	3.92295	6.18598e-09	7.75567e-07
k__Heunggongvirae|p__Uroviricota|c__Caudoviricetes|o__Caudovirales|f__Podoviridae|g__Uetakevirus|s__Escherichia phage TL-2011b									1.31337	11.2332	3.15884e-05	0.000125613					1.18072	11.9222	0.000238316	0.00102032
k__Heunggongvirae|p__Uroviricota|c__Caudoviricetes|o__Caudovirales|f__Siphoviridae|g__Efquatrovirus|s__Enterococcus virus AUEF3									3.50251	3.04868	3.23767e-12	7.93964e-11					-1.49737	4.21557	0.00254058	0.00917018
k__Heunggongvirae|p__Uroviricota|c__Caudoviricetes|o__Caudovirales|f__Siphoviridae|g__Thetabobvirus|s__Mycobacterium virus TChen	3.66648	4.73272	9.83783e-08	1.19198e-06									3.3708	4.33003	0.000403332	0.00286877
k__Heunggongvirae|p__Uroviricota|c__Caudoviricetes|o__Caudovirales|f__Myoviridae|g__Suspvirus|s__Escherichia virus SUSP2	-3.00081	4.30591	1.15042e-11	3.32982e-10																					-7.66512	8.45992	1.83954e-29	9.15173e-27
k__Heunggongvirae|p__Uroviricota|c__Caudoviricetes|o__Caudovirales|f__Siphoviridae|s__Lactococcus phage bIL312									-1.31499	3.6354	9.27132e-05	0.000327715									-3.29475	3.64032	9.83769e-08	4.69867e-06
k__Heunggongvirae|p__Uroviricota|c__Caudoviricetes|o__Caudovirales|f__Siphoviridae|s__Streptococcus phage TP-J34	-2.29923	4.5281	8.1283e-12	2.41991e-10																	-1.42354	4.5739	0.0129563	0.0488541
k__Heunggongvirae|p__Uroviricota|c__Caudoviricetes|o__Caudovirales|f__Herelleviridae|g__Sepunavirus|s__Staphylococcus virus IPLAC1C					0.740871	4.80378	0.00863061	0.0317494									1.31315	4.84328	0.000285005	0.00120069
k__Heunggongvirae|p__Uroviricota|c__Caudoviricetes|o__Caudovirales|f__Siphoviridae|g__Leicestervirus|s__Clostridioides virus phiCD111	-0.664546	12.7403	2.06151e-07	2.38677e-06					-0.455919	12.8987	0.00266703	0.0063584
k__Heunggongvirae|p__Uroviricota|c__Caudoviricetes|o__Caudovirales|f__Podoviridae|s__Vibrio phage douglas 12A4					-0.600173	6.39236	0.00801498	0.0299167																	0.420409	6.87709	0.0202327	0.0433272
k__Heunggongvirae|p__Uroviricota|c__Caudoviricetes|o__Caudovirales|f__Myoviridae|g__Elvirus|s__Pseudomonas virus EL					2.61227	3.13735	1.69188e-05	0.000202827													-0.764981	3.50849	0.0111723	0.0448086
k__Heunggongvirae|p__Uroviricota|c__Caudoviricetes|o__Caudovirales|f__Siphoviridae|s__Streptococcus phage phiARI0468-1					0.439368	7.68364	0.00732852	0.0279691	-0.927134	9.14862	0.000342018	0.00103623
k__Heunggongvirae|p__Uroviricota|c__Caudoviricetes|o__Caudovirales|f__Myoviridae|g__Nylescharonvirus|s__Leptospira virus LE4	-1.71052	5.22413	3.52511e-07	3.86649e-06	-2.01883	5.89325	2.52376e-07	5.04258e-06
k__Heunggongvirae|p__Uroviricota|c__Caudoviricetes|o__Caudovirales|f__Siphoviridae|s__Pseudomonas phage Epa5					-1.27681	3.32901	0.00708734	0.0275649									2.52092	3.68039	1.14973e-06	6.61097e-06
k__Heunggongvirae|p__Uroviricota|c__Caudoviricetes|o__Caudovirales|f__Siphoviridae|g__Timquatrovirus|s__Mycobacterium phage Eponine	-1.81568	4.743	4.35831e-07	4.73059e-06					-3.29268	6.9116	3.91695e-09	4.58328e-08
k__Heunggongvirae|p__Uroviricota|c__Caudoviricetes|o__Caudovirales|f__Siphoviridae|g__Sitaravirus|s__Paenibacillus phage BN12					0.725058	9.22432	0.00685521	0.0269709	-0.687991	8.48472	0.00312457	0.0073122
k__Heunggongvirae|p__Uroviricota|c__Caudoviricetes|o__Caudovirales|f__Podoviridae|g__Lederbergvirus|s__Salmonella phage SEN22					-0.815416	5.57999	0.00681831	0.0269297																	-0.498607	5.5309	0.0188005	0.040755
k__Heunggongvirae|p__Uroviricota|c__Caudoviricetes|o__Caudovirales|f__Siphoviridae|s__Lactobacillus phage Sha1	-1.14803	6.67278	4.8928e-07	5.25597e-06					-0.941739	7.22926	0.00959427	0.0192642
k__Heunggongvirae|p__Uroviricota|c__Caudoviricetes|o__Caudovirales|f__Siphoviridae|s__Streptococcus phage 5093	-1.52236	7.97578	3.31593e-12	1.04703e-10																					0.673571	6.87309	0.00102718	0.00339549
k__Heunggongvirae|p__Uroviricota|c__Caudoviricetes|o__Caudovirales|f__Myoviridae|g__Toutatisvirus|s__Faecalibacterium virus Toutatis					-0.505385	15.334	0.00611259	0.0248156																	-0.367622	14.675	0.0097017	0.0236019
k__Heunggongvirae|p__Uroviricota|c__Caudoviricetes|o__Caudovirales|f__Myoviridae|g__Dhakavirus|s__Enterobacteria phage vB_EcoM_IME341	-1.02953	4.23509	5.17776e-07	5.50533e-06					-1.0797	5.49463	0.000826313	0.00226125
k__Heunggongvirae|p__Uroviricota|c__Caudoviricetes|o__Caudovirales|f__Siphoviridae|g__Casadabanvirus|s__Pseudomonas phage H70	2.80982	3.34818	6.44027e-07	6.77854e-06																	3.70776	2.24029	4.26013e-05	0.000521087
k__Heunggongvirae|p__Uroviricota|c__Caudoviricetes|o__Caudovirales|f__Siphoviridae|s__Pseudoalteromonas phage BS5									-1.25979	5.2943	0.000113733	0.000391148													-0.966436	4.34648	0.000627346	0.00224287
k__Heunggongvirae|p__Uroviricota|c__Caudoviricetes|o__Caudovirales|f__Siphoviridae|g__Skunavirus|s__Lactococcus virus 66901									2.08643	3.41824	0.0001472	0.00050117													-1.26154	3.15866	0.0227561	0.0477686
k__Heunggongvirae|p__Uroviricota|c__Caudoviricetes|o__Caudovirales|f__Siphoviridae|g__Yuavirus|s__Alphaproteobacteria virus phiJl001					-0.596598	6.10072	0.010003	0.0355159																	-0.633342	5.49625	0.000648516	0.00229635
k__Heunggongvirae|p__Uroviricota|c__Caudoviricetes|o__Caudovirales|f__Podoviridae|s__crAssphage cr112_1									1.33774	7.02214	3.51687e-05	0.000139306					-0.705202	7.71235	0.00782232	0.0243279
k__Heunggongvirae|p__Uroviricota|c__Caudoviricetes|o__Caudovirales|f__Siphoviridae|g__Bronvirus|s__Mycobacterium phage OhShagHennessy					0.844487	4.78469	0.0102001	0.0358411	-0.671813	5.67885	0.0272709	0.0487049
k__Heunggongvirae|p__Uroviricota|c__Caudoviricetes|o__Caudovirales|f__Myoviridae|g__Gofduovirus|s__Edwardsiella virus GF2	-1.32451	6.43792	8.03759e-08	1.03397e-06													2.1502	6.60383	4.88711e-08	3.71797e-07
k__Heunggongvirae|p__Uroviricota|c__Caudoviricetes|o__Caudovirales|f__Myoviridae|g__Phapecoctavirus|s__Escherichia phage Mt1B1_P17									4.49427	5.9704	3.68403e-05	0.000144244					3.26624	4.75721	0.0036965	0.0126935
k__Heunggongvirae|p__Uroviricota|c__Caudoviricetes|o__Caudovirales|f__Siphoviridae|g__Doucettevirus|s__Propionibacterium virus B22	-1.32472	8.12553	4.39068e-08	6.10011e-07																					-0.539418	5.84449	0.00399831	0.0108995
k__Heunggongvirae|p__Uroviricota|c__Caudoviricetes|o__Caudovirales|f__Siphoviridae|g__Amigovirus|s__Arthrobacteria virus Molivia																	-1.74864	4.66567	5.88716e-08	4.31289e-07	-0.852925	5.29097	0.00687161	0.0307067
k__Loebvirae|p__Hofneiviricota|c__Faserviricetes|o__Tubulavirales|f__Inoviridae|g__Lineavirus|s__Salmonella virus IKe									5.0498	6.25929	3.60166e-13	1.14578e-11					2.12021	4.86172	0.00281398	0.00997501
k__Heunggongvirae|p__Uroviricota|c__Caudoviricetes|o__Caudovirales|f__Siphoviridae|g__Bowservirus|s__Gordonia virus Bowser									1.81249	4.64731	4.11548e-05	0.000158695													1.07885	6.95839	0.000979924	0.00326095
k__Heunggongvirae|p__Uroviricota|c__Caudoviricetes|o__Caudovirales|f__Podoviridae|s__crAssphage cr116_1									2.07656	11.1526	5.87649e-14	2.1705e-12					-1.04226	12.2455	0.0011536	0.0044567
k__Heunggongvirae|p__Uroviricota|c__Caudoviricetes|o__Caudovirales|f__Podoviridae|g__Lastavirus|s__Klebsiella virus SopranoGao									0.946719	8.91149	4.55201e-05	0.000174866					0.807088	8.99551	0.00354042	0.0122003
k__Heunggongvirae|p__Uroviricota|c__Caudoviricetes|o__Caudovirales|f__Podoviridae|s__crAssphage cr106_1									3.28912	7.03455	4.97022e-15	2.29986e-13	-1.66216	9.11717	0.000671233	0.00446017
k__Heunggongvirae|p__Uroviricota|c__Caudoviricetes|o__Caudovirales|f__Siphoviridae|g__Mapvirus|s__Mycobacterium virus Muddy									-1.72146	9.98511	4.57951e-05	0.000175261									-1.50628	9.0129	0.001924	0.012137
k__Heunggongvirae|p__Uroviricota|c__Caudoviricetes|o__Caudovirales|f__Salasmaviridae|g__Salasvirus|s__Bacillus virus Goe6									2.52461	7.58017	5.26753e-16	2.82229e-14	-0.783083	7.23879	0.00480254	0.02288
k__Heunggongvirae|p__Uroviricota|c__Caudoviricetes|o__Caudovirales|f__Autographiviridae|g__Przondovirus|s__Klebsiella virus Henu1																	7.53641	6.66971	1.36771e-07	9.26483e-07					5.17305	5.34762	3.17403e-08	3.75971e-07
k__Heunggongvirae|p__Uroviricota|c__Caudoviricetes|o__Caudovirales|f__Siphoviridae|g__Gilsonvirus|s__Streptomyces virus Gilson													-0.787494	5.50733	0.00429182	0.0205438									-0.491998	4.64856	0.0170811	0.037518
k__Heunggongvirae|p__Uroviricota|c__Caudoviricetes|o__Caudovirales|f__Guelinviridae|g__Susfortunavirus|s__Clostridium virus susfortuna																	-2.63101	6.8476	2.98818e-07	1.87045e-06					1.84907	5.98143	2.89309e-08	3.46822e-07
k__Heunggongvirae|p__Uroviricota|c__Caudoviricetes|o__Caudovirales|f__Siphoviridae|g__Godonkavirus|s__Gordonia virus GodonK									5.65779	5.96446	7.46069e-19	6.90453e-17													3.10323	3.68892	7.64937e-17	4.00585e-15
k__Heunggongvirae|p__Uroviricota|c__Caudoviricetes|o__Caudovirales|f__Myoviridae|g__Jilinvirus|s__Escherichia virus ep3									4.77465	7.85985	1.7343e-23	4.4138e-21					-1.60097	9.84138	0.00450975	0.0149169
k__Heunggongvirae|p__Uroviricota|c__Caudoviricetes|o__Caudovirales|f__Siphoviridae|s__Salicola phage CGphi29									7.01451	7.01011	4.0876e-25	2.08059e-22					-1.76356	8.30064	0.00479855	0.0156111
k__Heunggongvirae|p__Uroviricota|c__Caudoviricetes|o__Caudovirales|f__Siphoviridae|s__Streptococcus phage phiARI0923									5.1437	9.21502	4.26248e-27	4.33921e-24					-1.71549	10.5455	0.000372648	0.00153562
k__Heunggongvirae|p__Uroviricota|c__Caudoviricetes|o__Caudovirales|f__Siphoviridae|s__Streptococcus phage phiARI0746					-0.488823	8.43159	0.0142227	0.0481492																	0.992867	7.88336	3.19785e-07	2.94617e-06
k__Heunggongvirae|p__Uroviricota|c__Caudoviricetes|o__Caudovirales|f__Siphoviridae|g__Attisvirus|s__Gordonia virus Attis																	-2.0326	5.12357	1.07062e-06	6.19207e-06	1.88096	6.09398	0.000471704	0.00347882
k__Heunggongvirae|p__Uroviricota|c__Caudoviricetes|o__Caudovirales|f__Siphoviridae|s__Ralstonia phage RS138					0.784513	4.80012	0.01302	0.0443724	1.05861	3.52387	0.00850333	0.0175231
k__Heunggongvirae|p__Uroviricota|c__Caudoviricetes|o__Caudovirales|f__Demerecviridae|g__Cetovirus|s__Vibrio virus Thalassa					-0.856178	10.0641	0.0127395	0.0437089																	-0.725095	9.68007	0.0144301	0.0331593
k__Heunggongvirae|p__Uroviricota|c__Caudoviricetes|o__Caudovirales|f__Podoviridae|g__Xuquatrovirus|s__Escherichia virus PTXU04					-0.891946	7.05032	0.0111207	0.0388084																	-0.801826	5.41802	0.00585569	0.0154138
k__Heunggongvirae|p__Uroviricota|c__Caudoviricetes|o__Caudovirales|f__Siphoviridae|g__Kagunavirus|s__Escherichia virus K1H																					-9.32917	4.88783	2.60239e-06	5.80044e-05	-5.8389	2.70279	1.72202e-10	2.86039e-09
k__Heunggongvirae|p__Uroviricota|c__Caudoviricetes|o__Caudovirales|f__Podoviridae|g__Lightbulbvirus|s__Cellulophaga virus Cba172	0.535995	11.5836	0.00209877	0.00641326									-0.653318	11.5726	0.00252673	0.0130872
k__Heunggongvirae|p__Uroviricota|c__Caudoviricetes|o__Caudovirales|f__Siphoviridae|g__Samistivirus|s__Streptomyces phage Braelyn					2.2496	4.27909	1.10639e-05	0.000140927	1.10177	4.37889	0.00901141	0.018458
k__Heunggongvirae|p__Uroviricota|c__Caudoviricetes|o__Caudovirales|f__Myoviridae|g__Mushuvirus|s__Faecalibacterium virus Mushu									-0.354977	13.516	0.00756421	0.0158444													-0.374712	12.8798	0.000464237	0.0017108
k__Heunggongvirae|p__Uroviricota|c__Caudoviricetes|o__Caudovirales|f__Siphoviridae|s__Lactobacillus phage LfeSau	-0.521514	8.64967	0.000518287	0.00201513					-0.638652	8.74975	0.00278662	0.00659717
k__Heunggongvirae|p__Uroviricota|c__Caudoviricetes|o__Caudovirales|f__Podoviridae|s__crAssphage cr55_1	-0.664992	7.76516	0.000524355	0.00202861																	-0.734308	8.17947	0.00533159	0.0255865
k__Heunggongvirae|p__Uroviricota|c__Caudoviricetes|o__Caudovirales|f__Podoviridae|s__crAssphage cr52_1	0.55287	9.94408	0.000586045	0.00222868	0.713177	10.1051	0.00293323	0.0139671
k__Heunggongvirae|p__Uroviricota|c__Caudoviricetes|o__Caudovirales|f__Podoviridae|g__Kelquatrovirus|s__Burkholderia virus KL4									0.814077	5.14344	0.00818873	0.016909					-1.32615	10.2039	0.00317923	0.0111105
k__Heunggongvirae|p__Uroviricota|c__Caudoviricetes|o__Caudovirales|f__Siphoviridae|g__Oshimavirus|s__Thermus virus P74-26	-0.846212	7.3241	0.00061227	0.00229491													1.55637	6.65694	1.97979e-05	9.83927e-05
k__Heunggongvirae|p__Uroviricota|c__Caudoviricetes|o__Caudovirales|f__Myoviridae|g__Yongloolinvirus|s__Clostridioides virus phiMMP03									-0.459737	12.1412	0.00904554	0.0184907													-0.347622	10.6928	0.00397036	0.010883
k__Heunggongvirae|p__Uroviricota|c__Caudoviricetes|o__Caudovirales|f__Siphoviridae|g__Scapunavirus|s__Streptomyces virus Scap1									0.798742	6.09043	0.00921468	0.0187611					-0.600545	5.4263	0.0137545	0.0404857
k__Heunggongvirae|p__Uroviricota|c__Caudoviricetes|o__Caudovirales|f__Siphoviridae|g__Unahavirus|s__Flavobacterium virus 1H	-1.99839	6.53177	0.000632732	0.00236003					7.83403	7.08598	4.28242e-21	4.84389e-19
k__Heunggongvirae|p__Uroviricota|c__Caudoviricetes|o__Caudovirales|f__Siphoviridae|g__Eiauvirus|s__Edwardsiella virus eiAU													4.77185	2.91522	1.84491e-09	6.67445e-08									6.59272	4.04925	1.19754e-18	7.4472e-17
k__Heunggongvirae|p__Uroviricota|c__Caudoviricetes|o__Caudovirales|f__Siphoviridae|g__Pepyhexavirus|s__Rhodococcus virus Poco6	-1.09369	4.79795	0.000643067	0.00238461																	-2.03633	3.09682	0.000381852	0.00287968
k__Heunggongvirae|p__Uroviricota|c__Caudoviricetes|o__Caudovirales|f__Siphoviridae|s__Erysipelothrix phage SE-1									-0.471915	11.8136	0.00959317	0.0192642									-0.432387	11.798	0.0125282	0.048026
k__Heunggongvirae|p__Uroviricota|c__Caudoviricetes|o__Caudovirales|f__Siphoviridae|g__Samwavirus|s__Corynebacterium virus StAB	-0.421198	10.7569	0.000687887	0.00253279					-0.487679	10.6572	0.0022342	0.00553386
k__Heunggongvirae|p__Uroviricota|c__Caudoviricetes|o__Caudovirales|f__Siphoviridae|s__Streptococcus phage phiARI0468-4	-0.637144	8.84524	0.000718312	0.00261707																					-0.558115	7.59119	5.32181e-05	0.00026476
k__Heunggongvirae|p__Uroviricota|c__Caudoviricetes|o__Caudovirales|f__Siphoviridae|s__Pseudomonas phage phiPSA1	0.505379	6.05052	0.0080443	0.019816					1.11514	6.24371	6.78281e-06	3.30378e-05
k__Heunggongvirae|p__Uroviricota|c__Caudoviricetes|o__Caudovirales|f__Siphoviridae|g__Skunavirus|s__Lactococcus virus LP1502a	0.947487	3.37677	0.00798399	0.019714					-1.89687	5.76881	0.000776732	0.00214285
k__Heunggongvirae|p__Uroviricota|c__Caudoviricetes|o__Caudovirales|f__Siphoviridae|g__Slepowronvirus|s__Listeria virus LPHM00113468	-0.489223	7.29886	0.000791613	0.0028641					-1.17853	8.16355	3.12226e-05	0.000124646
k__Heunggongvirae|p__Uroviricota|c__Caudoviricetes|o__Caudovirales|f__Myoviridae|g__Mooglevirus|s__Citrobacter virus Moogle	-1.52725	3.90255	0.00769884	0.0191005													4.30138	3.46797	9.59099e-06	4.98339e-05
k__Heunggongvirae|p__Uroviricota|c__Caudoviricetes|o__Caudovirales|f__Siphoviridae|s__Streptococcus phage phiARI0004	0.461016	5.71682	0.00758853	0.0188717					-0.453736	5.81854	0.0150654	0.029062
k__Heunggongvirae|p__Uroviricota|c__Caudoviricetes|o__Caudovirales|f__Myoviridae|s__Cellulophaga phage phiSM	-0.808072	5.44277	0.000847331	0.0030237					-0.980334	5.8069	0.000422102	0.00126382
k__Heunggongvirae|p__Uroviricota|c__Caudoviricetes|o__Caudovirales|f__Siphoviridae|s__Enterococcus phage vB_EfaS_IME197	0.45119	9.40287	0.00720963	0.0180587													0.933831	9.17382	7.10222e-05	0.00032977
k__Heunggongvirae|p__Uroviricota|c__Caudoviricetes|o__Caudovirales|f__Siphoviridae|g__Rimavirus|s__Strepomyces virus Rima									-0.618454	9.20291	0.00554785	0.0120936													-0.932413	7.5722	2.08294e-07	2.03189e-06
k__Heunggongvirae|p__Uroviricota|c__Caudoviricetes|o__Caudovirales|f__Siphoviridae|g__Abidjanvirus|s__Pseudomonas virus Ab19	0.981138	6.24021	0.00704096	0.0176788																					1.25295	4.97179	0.0133924	0.0309895
k__Heunggongvirae|p__Uroviricota|c__Caudoviricetes|o__Caudovirales|f__Siphoviridae|g__Cequinquevirus|s__Lactobacillus virus c5	-0.423262	7.74342	0.0115627	0.0268337									-0.85391	7.59395	6.62056e-05	0.000586558
k__Heunggongvirae|p__Uroviricota|c__Caudoviricetes|o__Caudovirales|f__Siphoviridae|g__Cecivirus|s__Bacillus virus 250	-0.49701	6.4163	0.000369308	0.0014907					-0.788346	7.16812	0.000517526	0.00149671
k__Heunggongvirae|p__Uroviricota|c__Caudoviricetes|o__Caudovirales|f__Siphoviridae|g__Ahduovirus|s__Burkholderia virus AH2																					-2.66437	2.87123	0.0082008	0.0348534	-2.50045	3.1399	2.04313e-05	0.000118193
k__Heunggongvirae|p__Uroviricota|c__Caudoviricetes|o__Caudovirales|f__Autographiviridae|g__Drulisvirus|s__Klebsiella virus KpV71									-0.84768	5.18974	0.0237712	0.0434454													-2.25212	3.86658	6.83253e-09	9.44218e-08
k__Heunggongvirae|p__Uroviricota|c__Caudoviricetes|o__Caudovirales|f__Siphoviridae|g__Alachuavirus|s__Xanthomonas virus Xp15	0.445146	8.1571	0.0149687	0.0326304																					-0.721231	7.45818	6.29762e-05	0.000305665
k__Heunggongvirae|p__Uroviricota|c__Caudoviricetes|o__Caudovirales|f__Podoviridae|s__crAssphage cr128_1	0.459354	11.1525	0.000262479	0.00114436					1.00365	10.4575	0.000225832	0.000725226
k__Heunggongvirae|p__Uroviricota|c__Caudoviricetes|o__Caudovirales|f__Siphoviridae|s__Geobacillus virus E3	-0.359384	12.8339	0.000267447	0.0011593					-0.522414	12.9672	8.28154e-05	0.000296852
k__Heunggongvirae|p__Uroviricota|c__Caudoviricetes|o__Caudovirales|f__Siphoviridae|g__Timquatrovirus|s__Mycobacterium phage Enkosi	-0.643518	4.6064	0.0146933	0.0322326	1.0247	5.53331	0.00658184	0.0263015
k__Heunggongvirae|p__Uroviricota|c__Caudoviricetes|o__Caudovirales|f__Siphoviridae|g__Brussowvirus|s__Streptococcus phage TP-778L	-0.495421	6.35772	0.0144675	0.0318041					-0.886594	7.11797	0.00615029	0.0131533
k__Heunggongvirae|p__Uroviricota|c__Caudoviricetes|o__Caudovirales|f__Siphoviridae|g__Hiyaavirus|s__Streptomyces virus Hiyaa	0.810027	4.49232	0.000274342	0.00116485					0.92669	3.94088	0.00409609	0.00932845
k__Heunggongvirae|p__Uroviricota|c__Caudoviricetes|o__Caudovirales|f__Siphoviridae|s__Lactococcus phage bIL311	-1.01226	4.05408	0.000289781	0.00121755					-1.24546	4.26636	0.000442048	0.00131197
k__Heunggongvirae|p__Uroviricota|c__Caudoviricetes|o__Caudovirales|s__Nitrincola phage 1M3-16	0.83766	9.44178	4.39449e-05	0.000264685																					1.03827	10.267	3.17562e-07	2.94617e-06
k__Heunggongvirae|p__Uroviricota|c__Caudoviricetes|o__Caudovirales|f__Podoviridae|s__crAssphage cr125_1	0.74097	9.75674	0.000310312	0.00128415																					0.822029	10.8169	9.00331e-06	5.85509e-05
k__Heunggongvirae|p__Uroviricota|c__Caudoviricetes|o__Caudovirales|f__Autographiviridae|g__Elunavirus|s__Erwinia virus L1	-1.67976	6.91412	0.013245	0.0296779					5.31581	6.25278	1.25413e-08	1.2896e-07
k__Heunggongvirae|p__Uroviricota|c__Caudoviricetes|o__Caudovirales|f__Myoviridae|g__Obolenskvirus|s__Acinetobacter virus AB1	0.513144	6.94929	0.0131427	0.0295145																					0.443344	7.98613	0.00765045	0.0192235
k__Heunggongvirae|p__Uroviricota|c__Caudoviricetes|o__Caudovirales|f__Myoviridae|g__Mooglevirus|s__Citrobacter phage Michonne									-0.644992	9.00417	0.00482292	0.0107197													-0.621902	7.66143	0.00310166	0.00884284
k__Heunggongvirae|p__Uroviricota|c__Caudoviricetes|o__Caudovirales|f__Siphoviridae|g__Oengusvirus|s__Faecalibacterium virus Oengus									-0.284664	15.641	0.00483334	0.0107197													-0.230341	14.6642	0.00167642	0.00514826
k__Heunggongvirae|p__Uroviricota|c__Caudoviricetes|o__Caudovirales|f__Drexlerviridae|g__Changchunvirus|s__Escherichia virus W011D													3.15779	1.98439	1.45766e-06	1.98951e-05									-5.46889	2.98897	2.48688e-19	2.06204e-17
k__Heunggongvirae|p__Uroviricota|c__Caudoviricetes|o__Caudovirales|f__Myoviridae|s__Rhizobium phage RR1-B	0.670889	10.6428	0.000310562	0.00128415																					0.805273	11.3251	1.93197e-05	0.000113077
k__Heunggongvirae|p__Uroviricota|c__Caudoviricetes|o__Caudovirales|f__Myoviridae|s__Bacillus phage BalMu-1									-0.399176	13.8045	0.00497695	0.0109665													-0.414786	12.7178	0.000250098	0.00098749
k__Heunggongvirae|p__Uroviricota|c__Caudoviricetes|o__Caudovirales|f__Podoviridae|s__crAssphage cr113_1	0.542293	8.82677	0.000326968	0.00133608																					0.668237	9.51775	0.000123976	0.000555657
k__Heunggongvirae|p__Uroviricota|c__Caudoviricetes|o__Caudovirales|f__Podoviridae|s__crAssphage cr126_1	-0.970199	9.56845	0.000368262	0.0014907													-0.787473	7.93284	0.00421938	0.0140978
k__Heunggongvirae|p__Uroviricota|c__Caudoviricetes|o__Caudovirales|f__Siphoviridae|g__Juiceboxvirus|s__Corynebacterium virus Juicebox	0.327539	5.97874	0.0121518	0.0278289																	1.00983	6.38749	1.79228e-05	0.000264362
k__Heunggongvirae|p__Uroviricota|c__Caudoviricetes|o__Caudovirales|f__Herelleviridae|g__Caeruleovirus|s__Bacillus virus BM15	-0.268835	9.97331	0.0117488	0.0271446	-0.377023	9.71702	0.0149128	0.0499873
k__Heunggongvirae|p__Uroviricota|c__Caudoviricetes|o__Caudovirales|f__Siphoviridae|s__Lactobacillus phage phiJB									-0.636166	7.83926	0.00435877	0.0097952					0.585598	7.55658	0.0136991	0.0404431
k__Heunggongvirae|p__Uroviricota|c__Caudoviricetes|o__Caudovirales|f__Siphoviridae|s__Lactococcus phage ul36	-0.647909	5.46659	0.00672098	0.0169571					-0.587204	4.87895	0.0206367	0.038547
k__Heunggongvirae|p__Uroviricota|c__Caudoviricetes|o__Caudovirales|f__Siphoviridae|g__Skunavirus|s__Lactococcus virus 37201	3.59351	7.09622	8.35155e-21	1.24319e-18																					1.4677	4.09397	3.50895e-08	4.05977e-07
k__Heunggongvirae|p__Uroviricota|c__Caudoviricetes|o__Caudovirales|f__Siphoviridae|g__Wilnyevirus|s__Streptomyces virus BillNye	-0.902897	5.56408	0.00327523	0.00919898									-1.11807	4.17951	0.00413034	0.01996
k__Heunggongvirae|p__Uroviricota|c__Caudoviricetes|o__Caudovirales|f__Siphoviridae|s__Enterococus phage vipetofem	-0.533207	5.74919	0.00321726	0.00908504	-0.615835	5.47126	0.00727615	0.0278875
k__Heunggongvirae|p__Uroviricota|c__Caudoviricetes|o__Caudovirales|f__Siphoviridae|g__Carmenvirus|s__Bacillus virus Wes44	0.936357	4.85639	0.00302238	0.00858124																					-0.8189	3.20517	0.00950831	0.0232451
k__Heunggongvirae|p__Uroviricota|c__Caudoviricetes|o__Caudovirales|f__Siphoviridae|g__Incheonvrus|s__Polaribacter virus P12002L	-0.814085	6.06189	0.00155282	0.00504061																					0.568428	3.77921	0.00709631	0.0181047
k__Heunggongvirae|p__Uroviricota|c__Caudoviricetes|o__Caudovirales|f__Myoviridae|g__Phapecoctavirus|s__Escherichia phage ukendt									-1.03909	6.95601	0.0190783	0.0358333									-0.89201	7.95226	0.0111057	0.0447351
k__Heunggongvirae|p__Uroviricota|c__Caudoviricetes|o__Caudovirales|f__Siphoviridae|g__Raleighvirus|s__Streptomyces virus Raleigh	0.590572	5.32087	0.00164303	0.00530042					0.78731	6.08642	0.0146164	0.0283419
k__Heunggongvirae|p__Uroviricota|c__Caudoviricetes|o__Caudovirales|f__Siphoviridae|s__Gordonia phage GMA4	0.500934	8.95891	0.00289442	0.0083085	1.0391	9.11452	6.54917e-05	0.000629586
k__Heunggongvirae|p__Uroviricota|c__Caudoviricetes|o__Caudovirales|f__Siphoviridae|g__Sozzivirus|s__Oenococcus virus phiS11	0.609055	6.79967	0.00285789	0.00824909																					0.519165	5.45147	0.0043225	0.0116872
k__Heunggongvirae|p__Uroviricota|c__Caudoviricetes|o__Caudovirales|f__Herelleviridae|g__Hopescreekvirus|s__Lactobacillus virus LfeInf													-5.77256	8.4436	2.5909e-21	6.54202e-19									1.90131	4.9451	9.21197e-12	1.95019e-10
k__Heunggongvirae|p__Uroviricota|c__Caudoviricetes|o__Caudovirales|f__Myoviridae|s__Aeromonas phage phiAS5	0.982394	4.54436	0.00275946	0.00800936																					0.738573	4.99115	0.0188882	0.0408561
k__Heunggongvirae|p__Uroviricota|c__Caudoviricetes|o__Caudovirales|f__Myoviridae|g__Firehammervirus|s__Campylobacter virus CP220													-6.27246	7.44503	8.90133e-22	2.99678e-19	1.10601	3.41643	0.00463848	0.0151902
k__Heunggongvirae|p__Uroviricota|c__Caudoviricetes|o__Caudovirales|f__Myoviridae|g__Marfavirus|s__Klebsiella virus Marfa	1.59598	3.41905	0.00267012	0.00781535									-10.5118	8.92933	9.89505e-15	1.11044e-12
k__Heunggongvirae|p__Uroviricota|c__Caudoviricetes|o__Caudovirales|f__Siphoviridae|g__Cequinquevirus|s__Lactobacillus virus Ld17	-0.429439	7.85314	0.00188096	0.00588577					-0.707984	8.44466	0.000310325	0.000957305
k__Heunggongvirae|p__Uroviricota|c__Caudoviricetes|o__Caudovirales|f__Siphoviridae|g__Unahavirus|s__Flavobacterium virus 2A	0.632211	4.62553	0.00251266	0.00743806													-1.23436	4.64181	0.000194621	0.00084421
k__Heunggongvirae|p__Uroviricota|c__Caudoviricetes|o__Caudovirales|f__Myoviridae|g__Yongloolinvirus|s__Clostridioides virus CDMH1									-0.255472	12.9674	0.0220144	0.0407832													-0.357622	12.4278	6.13325e-05	0.000302108
k__Heunggongvirae|p__Uroviricota|c__Caudoviricetes|o__Caudovirales|f__Siphoviridae|s__Lactobacillus phage JCL1032	-0.550933	8.88944	0.00193851	0.0060477																					0.441963	8.03955	0.0159565	0.0357778
k__Heunggongvirae|p__Uroviricota|c__Caudoviricetes|o__Caudovirales|f__Myoviridae|s__Lactobacillus phage phiAQ113	0.534352	11.9159	0.0024031	0.00717487																					0.51397	12.6441	0.00222528	0.00666913
k__Heunggongvirae|p__Uroviricota|c__Caudoviricetes|o__Caudovirales|f__Siphoviridae|s__Bacteroides phage B124-14	0.422414	13.2524	0.00240105	0.00717487																					0.296631	14.2933	0.0239386	0.0498304
k__Heunggongvirae|p__Uroviricota|c__Caudoviricetes|o__Caudovirales|f__Myoviridae|g__Jimmervirus|s__Brevibacillus virus Osiris	-0.427795	9.21261	0.00221033	0.00667585	-0.635621	8.97704	0.00589005	0.0242014
k__Heunggongvirae|p__Uroviricota|c__Caudoviricetes|o__Caudovirales|f__Siphoviridae|g__Oshimavirus|s__Thermus virus P23-45	1.01769	2.88134	0.00220041	0.00666519													-1.8326	3.44816	0.000723255	0.00293155
k__Heunggongvirae|p__Uroviricota|c__Caudoviricetes|o__Caudovirales|f__Podoviridae|s__crAssphage cr7_1									0.934983	10.1304	0.0260974	0.0470617					-1.01117	11.1244	0.00911995	0.0280986
k__Heunggongvirae|p__Uroviricota|c__Caudoviricetes|o__Caudovirales|f__Siphoviridae|s__Croceibacter phage P2559S	0.391139	12.7169	0.00327526	0.00919898					0.729916	11.4522	0.00778532	0.0162075
k__Heunggongvirae|p__Uroviricota|c__Caudoviricetes|o__Caudovirales|f__Siphoviridae|g__Samwavirus|s__Corynebacterium virus Adelaide	-0.597247	9.57318	0.00662258	0.0167493																	0.539384	7.96568	0.0129169	0.0488541
k__Heunggongvirae|p__Uroviricota|c__Caudoviricetes|o__Caudovirales|f__Herelleviridae|g__Siminovitchvirus|s__Bacillus virus JL	0.8005	3.71345	0.00350817	0.00974804																	-0.724732	4.97723	0.0014513	0.00969126
k__Heunggongvirae|p__Uroviricota|c__Caudoviricetes|o__Caudovirales|f__Siphoviridae|g__Laroyevirus|s__Arthrobacter virus Wheelbite	-0.470009	9.38594	0.00354024	0.00978496													-0.531716	9.45888	0.00974905	0.0299435
k__Heunggongvirae|p__Uroviricota|c__Caudoviricetes|o__Caudovirales|f__Siphoviridae|s__Clostridium phage phiCD211	-0.398615	12.482	0.000867488	0.00307457													0.472772	12.331	0.0122727	0.0366697
k__Heunggongvirae|p__Uroviricota|c__Caudoviricetes|o__Caudovirales|f__Myoviridae|g__Krischvirus|s__Escherichia virus JSE	1.04918	2.95444	0.00620316	0.0158037					2.52389	5.08976	3.30819e-06	1.81061e-05
k__Heunggongvirae|p__Uroviricota|c__Caudoviricetes|o__Caudovirales|f__Siphoviridae|s__Streptococcus phage A25	0.642457	7.43039	0.00592225	0.015125																					0.778143	6.01786	0.000188925	0.000789834
k__Heunggongvirae|p__Uroviricota|c__Caudoviricetes|o__Caudovirales|f__Siphoviridae|g__Gordonvirus|s__Arthrobacter virus Gordon	0.563113	6.31663	0.000881756	0.00310747																					-0.737337	5.79811	1.26235e-05	7.75333e-05
k__Heunggongvirae|p__Uroviricota|c__Caudoviricetes|o__Caudovirales|f__Siphoviridae|g__Efquatrovirus|s__Enterococcus virus AL2	-0.595354	5.21129	0.00591597	0.015125																					-1.09302	3.7923	7.47857e-06	5.02782e-05
k__Heunggongvirae|p__Uroviricota|c__Caudoviricetes|o__Caudovirales|f__Siphoviridae|g__Fernvirus|s__Paenibacillus virus PBL1c	-0.832767	4.86987	0.000882735	0.00310747																					-1.64553	4.98705	1.2398e-07	1.29853e-06
k__Sangervirae|p__Phixviricota|c__Malgrandaviricetes|o__Petitvirales|f__Microviridae|s__Microviridae IME-16	-1.05748	3.31677	0.00557194	0.0143712					2.24787	3.16982	0.000374933	0.00112924
k__Heunggongvirae|p__Uroviricota|c__Caudoviricetes|o__Caudovirales|f__Siphoviridae|g__Hubeivirus|s__Bacillus virus MY192									-0.530314	7.84769	0.0110154	0.0218589													-0.642466	5.95705	0.000259669	0.00101721
k__Heunggongvirae|p__Uroviricota|c__Caudoviricetes|o__Caudovirales|f__Siphoviridae|g__Hattifnattvirus|s__Flavobacterium virus Hattifnatt	-0.923537	5.04877	0.00534762	0.0138612																					-0.707041	5.64661	0.0131213	0.030504
k__Heunggongvirae|p__Uroviricota|c__Caudoviricetes|o__Caudovirales|f__Siphoviridae|g__Rogerhendrixvirus|s__Microbacterium virus Hendrix	0.642837	8.51538	0.00105969	0.00367588					1.49213	7.2459	9.65702e-06	4.46857e-05
k__Heunggongvirae|p__Uroviricota|c__Caudoviricetes|o__Caudovirales|f__Siphoviridae|g__Likavirus|s__Streptomyces virus Izzy	-1.06976	2.28653	0.00114234	0.00391551					4.07302	4.54523	4.68803e-16	2.65134e-14
k__Heunggongvirae|p__Uroviricota|c__Caudoviricetes|o__Caudovirales|f__Myoviridae|g__Pippivirus|s__Flavobacterium virus Pippi	0.437068	13.74	0.00124691	0.00423219					0.843041	12.6141	0.00349976	0.00811561
k__Heunggongvirae|p__Uroviricota|c__Caudoviricetes|o__Caudovirales|f__Siphoviridae|g__Bingvirus|s__Streptomyces virus Bing	0.570475	4.73354	0.00451081	0.0119905																					0.534143	5.38331	0.00699268	0.0178861
k__Heunggongvirae|p__Uroviricota|c__Caudoviricetes|o__Caudovirales|f__Siphoviridae|s__Rhodovulum phage RS1	1.0887	6.98266	0.00127113	0.00429369																	-2.95006	7.46425	2.55952e-06	5.80044e-05
k__Heunggongvirae|p__Uroviricota|c__Caudoviricetes|o__Caudovirales|f__Myoviridae|g__Atlauavirus|s__Synechococcus virus AC2014fSyn7803C8									0.538249	7.85539	0.0140269	0.0273028													0.399409	9.45538	0.012233	0.0287072
k__Heunggongvirae|p__Uroviricota|c__Caudoviricetes|o__Caudovirales|f__Podoviridae|g__Lahexavirus|s__Aeromonas virus LAh9	-0.482523	7.1944	0.0040232	0.0108888																					-0.453579	5.84217	0.00634149	0.0165145
k__Heunggongvirae|p__Uroviricota|c__Caudoviricetes|o__Caudovirales|f__Myoviridae|g__Plateaulakevirus|s__Aeromonas virus 2L372X									2.08193	2.78261	0.0141139	0.0274198									3.57941	5.56733	0.00348241	0.0189829
k__Heunggongvirae|p__Uroviricota|c__Caudoviricetes|o__Caudovirales|f__Podoviridae|g__Lederbergvirus|s__Salmonella phage SPN9CC	0.771635	3.94892	0.00380545	0.0104075									-1.20226	3.65218	0.00152156	0.00849048
k__Heunggongvirae|p__Uroviricota|c__Caudoviricetes|o__Caudovirales|f__Zobellviridae|g__Siovirus|s__Lentibacter virus ICBM1													5.8719	4.05491	2.19924e-13	1.85103e-11	5.51349	2.87324	2.51426e-07	1.61468e-06
k__Heunggongvirae|p__Uroviricota|c__Caudoviricetes|o__Caudovirales|f__Siphoviridae|s__Verrucomicrobia phage P8625	-0.588874	5.05249	0.00359109	0.00987312																	-0.809306	4.70663	0.00929577	0.0382117
k__Heunggongvirae|p__Uroviricota|c__Caudoviricetes|o__Caudovirales|f__Siphoviridae|g__Coventryvirus|s__Staphylococcus virus WIS42	-0.5161	5.25029	0.00356357	0.00982338					-0.940135	5.71752	5.90225e-06	2.91674e-05
k__Heunggongvirae|p__Uroviricota|c__Caudoviricetes|o__Caudovirales|f__Myoviridae|g__Pemunavirus|s__Bacillus virus PM1	0.466447	7.16708	0.00352103	0.00975774																	-0.739739	8.11025	0.007722	0.0333843
k__Heunggongvirae|p__Uroviricota|c__Caudoviricetes|o__Caudovirales|f__Siphoviridae|g__Lwoffvirus|s__Bacillus virus BMBtp2													-1.28501	5.75333	6.8833e-06	8.37606e-05									-0.809531	5.37917	0.000507284	0.00184889
k__Heunggongvirae|p__Uroviricota|c__Caudoviricetes|o__Caudovirales|f__Siphoviridae|g__Poushouvirus|s__Corynebacterium virus Poushou	-0.600137	6.03977	0.0135142	0.0301538					-1.30045	7.24565	0.00130587	0.00339127
k__Heunggongvirae|p__Uroviricota|c__Caudoviricetes|o__Caudovirales|f__Siphoviridae|s__Pseudomonas phage JBD44	0.604543	8.22339	0.000242335	0.00107912													0.665107	8.12355	0.00261956	0.00931924
k__Heunggongvirae|p__Uroviricota|c__Caudoviricetes|o__Caudovirales|f__Podoviridae|s__Salmonella phage 7-11					-2.52246	2.55218	2.0933e-10	8.20413e-09																	-1.23081	2.7505	0.00031954	0.00122286
k__Heunggongvirae|p__Uroviricota|c__Caudoviricetes|o__Caudovirales|f__Podoviridae|s__crAssphage cr108_1																					-0.760718	8.64076	0.00166111	0.0106801	0.640883	8.78738	0.00022809	0.000922561
k__Heunggongvirae|p__Uroviricota|c__Caudoviricetes|o__Caudovirales|f__Herelleviridae|g__Silviavirus|s__Staphylococcus virus Remus													-1.82242	2.6842	1.06448e-05	0.000118146					-1.93747	2.96316	3.17114e-05	0.000413072
k__Heunggongvirae|p__Uroviricota|c__Caudoviricetes|o__Caudovirales|f__Schitoviridae|s__Klebsiella phage vB_KpnP_P184					-4.01657	4.53678	7.23888e-13	4.61026e-11																	2.54695	3.62334	1.16192e-11	2.35941e-10
k__Heunggongvirae|p__Uroviricota|c__Caudoviricetes|o__Caudovirales|f__Siphoviridae|g__Efquatrovirus|s__Enterococcus virus LY0322					4.01343	4.77639	3.79555e-13	2.57845e-11																	1.24843	3.02691	2.92321e-05	0.000158076
k__Heunggongvirae|p__Uroviricota|c__Caudoviricetes|o__Caudovirales|f__Siphoviridae|s__Clostridium phage phi3626	-0.359245	11.8849	9.93051e-05	0.000527938																					-0.440477	11.3789	2.03797e-05	0.000118193
k__Heunggongvirae|p__Uroviricota|c__Caudoviricetes|o__Caudovirales|f__Siphoviridae|g__Skunavirus|s__Lactococcus virus CHPC362	-1.04334	3.16442	0.0162705	0.0349181					2.18488	3.01027	9.35037e-05	0.000329366
k__Heunggongvirae|p__Uroviricota|c__Caudoviricetes|o__Caudovirales|f__Podoviridae|g__Lederbergvirus|s__Salmonella phage vB_SemP_Emek	0.980259	3.47042	9.99358e-05	0.000528594													3.62392	5.98011	1.33198e-12	2.92739e-11
k__Heunggongvirae|p__Uroviricota|c__Caudoviricetes|o__Caudovirales|f__Autographiviridae|g__Daemvirus|s__Acinetobacter virus Acibel007					3.97932	2.9341	2.74817e-09	8.00109e-08																	1.05834	2.52721	0.00693404	0.0178278
k__Heunggongvirae|p__Uroviricota|c__Caudoviricetes|o__Caudovirales|f__Herelleviridae|g__Kayvirus|s__Staphylococcus virus G15					-3.44089	3.5139	1.24905e-16	1.59097e-14					-1.85945	4.16735	0.000247823	0.00184045
k__Heunggongvirae|p__Uroviricota|c__Caudoviricetes|o__Caudovirales|f__Siphoviridae|g__Homburgvirus|s__Listeria virus P70	-0.657732	4.38982	0.000100502	0.000528903	-1.4406	6.00464	4.90114e-06	7.03417e-05
k__Heunggongvirae|p__Uroviricota|c__Caudoviricetes|o__Caudovirales|f__Drexlerviridae|g__Webervirus|s__Klebsiella phage RAD2					9.29353	7.95594	5.87256e-21	1.99471e-18																	1.37736	4.20231	0.0100343	0.0242839
k__Heunggongvirae|p__Uroviricota|c__Caudoviricetes|o__Caudovirales|f__Podoviridae|g__Pagevirus|s__Bacillus virus Pony	-1.43314	2.63352	0.000108264	0.000564054					1.32914	3.24623	0.00322643	0.00753326
k__Heunggongvirae|p__Uroviricota|c__Caudoviricetes|o__Caudovirales|f__Podoviridae|s__Erwinia phage PEp14													-1.23676	6.46596	7.40269e-06	8.79614e-05					-1.0063	7.61087	0.0120514	0.0466701
k__Heunggongvirae|p__Uroviricota|c__Caudoviricetes|o__Caudovirales|f__Myoviridae|g__Otagovirus|s__Pseudomonas virus VCM	0.571293	4.40199	0.0256611	0.0497931																					-0.829375	4.54684	0.00324768	0.0092327
k__Heunggongvirae|p__Uroviricota|c__Caudoviricetes|o__Caudovirales|f__Siphoviridae|g__Psavirus|s__Listeria virus PSA	-0.41202	10.2725	0.0244213	0.0475645																					0.666184	8.34194	0.00112117	0.0036576
k__Heunggongvirae|p__Uroviricota|c__Caudoviricetes|o__Caudovirales|f__Herelleviridae|g__Eldridgevirus|s__Bacillus virus Eldridge	-0.432221	10.4414	0.0239956	0.046999																	-0.919625	10.1647	0.00184142	0.0116895
k__Heunggongvirae|p__Uroviricota|c__Caudoviricetes|o__Caudovirales|f__Siphoviridae|g__Rowavirus|s__Streptomyces virus Rowa	-0.683731	3.65766	0.0238136	0.0468185																	-1.5652	3.91594	0.00658746	0.0296288
k__Heunggongvirae|p__Uroviricota|c__Caudoviricetes|o__Caudovirales|f__Myoviridae|g__Vequintavirus|s__Escherichia virus Murica					7.03131	6.38709	1.88712e-18	3.84594e-16	-5.5139	4.15746	7.51954e-15	3.32822e-13
k__Heunggongvirae|p__Uroviricota|c__Caudoviricetes|o__Caudovirales|f__Siphoviridae|g__Cheoctovirus|s__Mycobacterium phage Mantra									1.97027	4.24942	0.00140311	0.00363453					-4.74807	3.62995	7.66037e-12	1.30622e-10
k__Heunggongvirae|p__Uroviricota|c__Caudoviricetes|o__Caudovirales|f__Autographiviridae|g__Kelmasvirus|s__Ralstonia virus RSB2																					-1.59737	6.87451	0.000510613	0.00367769	2.3053	5.65806	3.99426e-16	1.52857e-14
k__Heunggongvirae|p__Uroviricota|c__Caudoviricetes|o__Caudovirales|f__Podoviridae|g__Badaztecvirus|s__Bifidobacterium virus BadAargau2					2.39473	5.14844	6.31805e-09	1.69423e-07					-1.10102	5.40962	0.00319729	0.0158903
k__Heunggongvirae|p__Uroviricota|c__Caudoviricetes|o__Caudovirales|f__Siphoviridae|g__Helsingorvirus|s__Cellulophaga virus Cba181	0.628105	6.96419	4.42446e-05	0.000264959	0.831044	6.98235	0.000135853	0.00112548
k__Heunggongvirae|p__Uroviricota|c__Caudoviricetes|o__Caudovirales|f__Herelleviridae|g__Caeruleovirus|s__Bacillus virus BCP82	0.790539	7.17637	4.73649e-05	0.000278837																					0.714803	8.17525	0.00012609	0.000557597
k__Heunggongvirae|p__Uroviricota|c__Caudoviricetes|o__Caudovirales|f__Salasmaviridae|g__Karezivirus|s__Bacillus virus Karezi					-1.39756	6.1017	6.54948e-06	9.01881e-05					-1.86787	6.56931	5.10979e-07	7.58954e-06
k__Heunggongvirae|p__Uroviricota|c__Caudoviricetes|o__Caudovirales|f__Siphoviridae|s__Lactococcus phage bIL286									1.55934	5.63499	0.00088033	0.0023898					1.48475	9.01712	0.000956536	0.00375402
k__Heunggongvirae|p__Uroviricota|c__Caudoviricetes|o__Caudovirales|f__Siphoviridae|g__Kagunavirus|s__Escherichia virus K1ind2																					-5.44215	2.19861	1.35634e-05	0.000212564	-4.66921	2.8609	2.39041e-12	5.66301e-11
k__Heunggongvirae|p__Uroviricota|c__Caudoviricetes|o__Caudovirales|f__Siphoviridae|g__Triavirus|s__Staphylococcus virus P240																					7.02546	2.30311	5.31418e-05	0.000619852	5.17342	3.6104	1.19749e-14	3.84356e-13
k__Heunggongvirae|p__Uroviricota|c__Caudoviricetes|o__Caudovirales|f__Myoviridae|s__Escherichia phage alia									-0.958308	6.95758	3.78455e-06	2.0066e-05													-0.478751	5.26623	0.00301609	0.00864846
k__Heunggongvirae|p__Uroviricota|c__Caudoviricetes|o__Caudovirales|f__Siphoviridae|s__Pseudomonas phage vB_Pae-SS2019XI					1.99659	4.43814	1.25805e-06	2.13659e-05									5.66348	6.82162	4.43505e-18	6.26609e-16
k__Heunggongvirae|p__Uroviricota|c__Caudoviricetes|o__Caudovirales|f__Myoviridae|g__Emdodecavirus|s__Sinorhizobium virus M7																					-5.25242	2.32415	6.07141e-05	0.000669189	-4.81694	2.27067	1.70769e-11	3.3983e-10
k__Heunggongvirae|p__Uroviricota|c__Caudoviricetes|o__Caudovirales|f__Siphoviridae|g__Rockefellervirus|s__Staphylococcus virus IPLA7					2.64068	4.25521	1.06472e-06	1.90342e-05																	1.03233	3.3753	0.00231656	0.00686005
k__Heunggongvirae|p__Uroviricota|c__Caudoviricetes|o__Caudovirales|f__Myoviridae|s__Listeria phage B054	-0.590241	8.46697	5.06063e-05	0.000289735																					-0.490511	8.31961	0.00579436	0.0152928
k__Heunggongvirae|p__Uroviricota|c__Caudoviricetes|o__Caudovirales|f__Siphoviridae|s__Brevibacillus phage Sundance									-0.443414	11.4822	0.00122107	0.00320375									-0.45928	11.315	0.00296848	0.0169169
k__Heunggongvirae|p__Uroviricota|c__Caudoviricetes|o__Caudovirales|f__Autographiviridae|g__Vectrevirus|s__Escherichia virus AAPEc6					7.62368	6.23893	5.89155e-07	1.13273e-05																	-5.58225	6.97294	4.79847e-19	3.67267e-17
k__Heunggongvirae|p__Uroviricota|c__Caudoviricetes|o__Caudovirales|f__Drexlerviridae|g__Webervirus|s__Klebsiella virus Call					5.53534	6.9511	1.27321e-07	2.70292e-06																	2.01926	4.28095	5.02518e-05	0.00025381
k__Heunggongvirae|p__Uroviricota|c__Caudoviricetes|o__Caudovirales|f__Myoviridae|g__Vequintavirus|s__Escherichia virus V18					3.42449	5.53105	1.12539e-07	2.49298e-06									3.0094	4.65555	8.20348e-07	4.85823e-06
k__Heunggongvirae|p__Uroviricota|c__Caudoviricetes|o__Caudovirales|f__Drexlerviridae|g__Webervirus|s__Klebsiella virus Sin4					5.27403	6.83001	5.27377e-08	1.24976e-06																	1.68187	3.5126	0.00379205	0.01051
k__Heunggongvirae|p__Uroviricota|c__Caudoviricetes|o__Caudovirales|f__Podoviridae|g__Lederbergvirus|s__Salmonella phage 118970_sal4					2.13179	5.00987	1.16552e-08	2.89673e-07									-1.41147	5.13559	0.00241712	0.00875654
k__Heunggongvirae|p__Uroviricota|c__Caudoviricetes|o__Caudovirales|f__Siphoviridae|g__Phifelvirus|s__Enterococcus virus FL3									-0.66323	10.1453	0.00128972	0.00335788													-0.434889	9.43709	0.0013634	0.00436201
k__Heunggongvirae|p__Uroviricota|c__Caudoviricetes|o__Caudovirales|f__Myoviridae|g__Svunavirus|s__Bacillus virus 1	0.373569	11.7924	9.36575e-05	0.000505653					-0.318356	11.99	0.0266392	0.0477205
k__Heunggongvirae|p__Uroviricota|c__Caudoviricetes|o__Caudovirales|f__Myoviridae|g__Myohalovirus|s__Natrialba virus PhiCh1	-0.520434	6.42098	0.0237695	0.0468185																					-0.634086	4.33152	0.00256312	0.00746076
k__Heunggongvirae|p__Uroviricota|c__Caudoviricetes|o__Caudovirales|f__Siphoviridae|s__Pseudomonas phage PS-1	0.60011	11.4472	0.023346	0.0460812																					0.733545	11.122	0.00392351	0.0108141
k__Heunggongvirae|p__Uroviricota|c__Caudoviricetes|o__Caudovirales|f__Myoviridae|g__Schizotequatrovirus|s__Vibrio virus nt1									-0.908986	4.75706	0.00204376	0.00509938	-1.42617	4.04107	2.53228e-05	0.000250287
k__Heunggongvirae|p__Uroviricota|c__Caudoviricetes|o__Caudovirales|f__Podoviridae|s__crAssphage cr107_1									0.800617	5.59974	0.00243156	0.00592185													2.65652	7.10139	1.12034e-23	2.22947e-21
k__Heunggongvirae|p__Uroviricota|c__Caudoviricetes|o__Caudovirales|f__Siphoviridae|g__Phifelvirus|s__Enterococcus virus FL2	-0.244161	9.73344	0.0211524	0.042881					-0.833368	10.522	0.000217476	0.000702829
k__Heunggongvirae|p__Uroviricota|c__Caudoviricetes|o__Caudovirales|f__Myoviridae|s__Vibrio phage ValB1MD-2	0.684184	7.30596	0.000163734	0.000800989					0.774141	6.88764	0.0021078	0.00524632
k__Heunggongvirae|p__Uroviricota|c__Caudoviricetes|o__Caudovirales|f__Podoviridae|s__crAssphage cr11_1	0.447978	10.1225	0.020717	0.0422448					0.7494	8.4491	0.00763407	0.0159579
k__Heunggongvirae|p__Uroviricota|c__Caudoviricetes|o__Caudovirales|f__Siphoviridae|g__Roufvirus|s__Aeromonas virus pIS4A	0.802303	5.05107	0.000127025	0.000639422	-1.30429	6.22499	0.000112369	0.000960907
k__Heunggongvirae|p__Uroviricota|c__Caudoviricetes|o__Caudovirales|f__Myoviridae|g__Pseudotevenvirus|s__Escherichia virus Lw1									-1.2125	4.06439	0.00370936	0.00854328									-2.13875	4.31186	6.49709e-05	0.000700708
k__Heunggongvirae|p__Uroviricota|c__Caudoviricetes|o__Caudovirales|f__Siphoviridae|s__Streptococcus phage SpSL1									0.684277	7.85809	0.0039639	0.00908841									0.768668	8.82992	0.00876958	0.0368029
k__Heunggongvirae|p__Uroviricota|c__Caudoviricetes|o__Caudovirales|f__Myoviridae|s__Salmonella phage ST64B	-0.94289	5.04221	0.000187105	0.000888621									0.79806	4.65877	0.00836097	0.0372703
k__Heunggongvirae|p__Uroviricota|c__Caudoviricetes|o__Caudovirales|f__Podoviridae|s__uncultured crAssphage	-0.636705	11.2886	0.0189429	0.0390861									1.23991	10.5304	5.01502e-05	0.000456322
k__Heunggongvirae|p__Uroviricota|c__Caudoviricetes|o__Caudovirales|f__Podoviridae|g__Lessievirus|s__Burkholderia virus DC1	0.670548	4.67145	0.018814	0.0388972									1.36253	6.34303	0.00300812	0.0151155
k__Heunggongvirae|p__Uroviricota|c__Caudoviricetes|o__Caudovirales|f__Myoviridae|g__Baikalvirus|s__Pseudomonas virus PaBG	0.840653	6.15097	0.000154305	0.000758426																					1.64809	5.74655	1.73927e-13	4.80715e-12
k__Heunggongvirae|p__Uroviricota|c__Caudoviricetes|o__Caudovirales|f__Siphoviridae|s__Cellulophaga phage phi39:1	0.433692	10.2567	0.0187791	0.0388972																					0.521748	10.84	0.00253059	0.0074057
k__Heunggongvirae|p__Uroviricota|c__Caudoviricetes|o__Caudovirales|f__Herelleviridae|g__Goettingenvirus|s__Bacillus virus vBBmeMGoe8	-0.41482	9.50248	0.0181755	0.0378022	0.65848	9.17171	0.00298002	0.0140585
k__Heunggongvirae|p__Uroviricota|c__Caudoviricetes|o__Caudovirales|f__Herelleviridae|g__Kayvirus|s__Staphylococcus virus S253	-0.573694	7.21559	0.000196622	0.000922881																					-0.61472	6.1912	0.000133804	0.000578847
k__Heunggongvirae|p__Uroviricota|c__Caudoviricetes|o__Caudovirales|f__Siphoviridae|s__Arthrobacter phage vB_ArS-ArV2	-0.88155	8.65149	0.000199977	0.00093025					-0.884751	10.3099	0.0116479	0.0229799
k__Heunggongvirae|p__Uroviricota|c__Caudoviricetes|o__Caudovirales|f__Siphoviridae|s__Staphylococcus phage StB12	-0.732599	3.66708	0.000202065	0.000935785	-0.663464	3.73935	0.00638647	0.0257226
k__Heunggongvirae|p__Uroviricota|c__Caudoviricetes|o__Caudovirales|f__Podoviridae|s__crAssphage cr114_1	0.400191	10.3888	0.0174023	0.0365588					1.51205	9.19038	8.67494e-08	7.29842e-07
k__Heunggongvirae|p__Uroviricota|c__Caudoviricetes|o__Caudovirales|f__Siphoviridae|g__Moineauvirus|s__Streptococcus phage YMC-2011	-0.59698	8.93413	0.0173996	0.0365588													-1.14942	10.5697	0.00370921	0.0126935
k__Heunggongvirae|p__Uroviricota|c__Caudoviricetes|o__Caudovirales|f__Salasmaviridae|g__Salasvirus|s__Bacillus virus Gxv1	1.4333	8.54087	0.000231464	0.00104927					-0.710683	5.67461	0.00111813	0.00297194
k__Heunggongvirae|p__Uroviricota|c__Caudoviricetes|o__Caudovirales|f__Podoviridae|s__Vibrio phage PVA1	-0.561605	5.37517	0.0166249	0.0353578					-1.07199	6.57802	0.000441311	0.00131197
k__Heunggongvirae|p__Uroviricota|c__Caudoviricetes|o__Caudovirales|f__Siphoviridae|g__Tandoganvirus|s__Anoxybacillus virus A403									-0.485059	11.494	0.00417379	0.00946307													-0.350279	10.0265	0.00635683	0.0165145
k__Heunggongvirae|p__Uroviricota|c__Caudoviricetes|o__Caudovirales|f__Siphoviridae|g__Tanisvirus|s__Gordonia virus Tanis	4.37915	7.00544	2.65335e-20	2.76479e-18																					1.67587	3.9239	4.2446e-07	3.83944e-06
k__Heunggongvirae|p__Uroviricota|c__Caudoviricetes|o__Caudovirales|f__Siphoviridae|g__Wanderervirus|s__Paenibacillus virus Wanderer									-0.323436	13.4149	0.00338733	0.00787283													-0.344481	12.3091	4.77014e-06	3.46444e-05
k__Heunggongvirae|p__Uroviricota|c__Caudoviricetes|o__Caudovirales|f__Siphoviridae|g__Cequinquevirus|s__Lactobacillus virus Ld25A													-0.536576	8.02744	0.0116139	0.0480741									0.863853	7.42476	7.09361e-07	6.24614e-06
k__Heunggongvirae|p__Uroviricota|c__Caudoviricetes|o__Caudovirales|f__Podoviridae|s__crAssphage cr1_1	0.595888	10.2347	0.000140889	0.000699079					0.719483	9.2244	0.00650203	0.0138474
k__Heunggongvirae|p__Uroviricota|c__Caudoviricetes|o__Caudovirales|f__Siphoviridae|g__Pleetrevirus|s__Lactobacillus virus PLE3																					0.725456	7.1557	0.0056502	0.0267475	1.26918	6.45945	7.4644e-09	1.00366e-07
k__Heunggongvirae|p__Uroviricota|c__Caudoviricetes|o__Caudovirales|f__Herelleviridae|g__Bastillevirus|s__Bacillus virus CAM003	-0.343282	7.67104	0.0219849	0.0438962					-1.228	9.0561	5.40968e-06	2.69954e-05
k__Heunggongvirae|p__Uroviricota|c__Caudoviricetes|o__Caudovirales|f__Myoviridae|s__Morganella phage vB_MmoM_MP1	0.523428	6.30505	0.0217632	0.0437207					0.807186	4.68716	0.00693131	0.0146172
k__Heunggongvirae|p__Uroviricota|c__Caudoviricetes|o__Caudovirales|f__Podoviridae|g__Cimandefvirus|s__Ralstonia virus Gamede													1.88678	6.11822	0.0005237	0.00362286
s__Phormidium phage MIS-PhV1A													1.13292	7.40655	0.00206315	0.0110253
k__Heunggongvirae|p__Uroviricota|c__Caudoviricetes|o__Caudovirales|f__Myoviridae|g__Firehammervirus|s__Campylobacter virus IBB35													-1.93195	4.28273	3.97111e-08	9.1155e-07
k__Heunggongvirae|p__Uroviricota|c__Caudoviricetes|o__Caudovirales|f__Siphoviridae|s__Staphylococcus phage SPbeta-like																									-0.641271	7.68793	0.0163918	0.0364058
k__Heunggongvirae|p__Uroviricota|c__Caudoviricetes|o__Caudovirales|f__Siphoviridae|g__Camtrevirus|s__Bacillus virus phIS3501													-0.866697	7.83173	0.000201641	0.0015666
k__Heunggongvirae|p__Uroviricota|c__Caudoviricetes|o__Caudovirales|f__Myoviridae|g__Bixzunavirus|s__Mycobacterium phage Sauce													-4.66016	1.66816	1.94608e-06	2.62072e-05
k__Heunggongvirae|p__Uroviricota|c__Caudoviricetes|o__Caudovirales|f__Ackermannviridae|g__Nezavisimistyvirus|s__Erwinia virus Bue1																									-0.758633	3.90557	0.0156748	0.0355759
k__Heunggongvirae|p__Uroviricota|c__Caudoviricetes|o__Caudovirales|f__Siphoviridae|g__Sozzivirus|s__Oenococcus virus phiS13																									-0.845691	3.54538	0.0131847	0.03058
k__Heunggongvirae|p__Uroviricota|c__Caudoviricetes|o__Caudovirales|f__Siphoviridae|g__Fromanvirus|s__Mycobacterium phage Mulciber													-9.55671	5.74733	2.00671e-05	0.000204808
k__Heunggongvirae|p__Uroviricota|c__Caudoviricetes|o__Caudovirales|f__Siphoviridae|g__Beetrevirus|s__Pseudomonas virus PM105													-1.62378	4.45025	0.00143701	0.00815383
k__Heunggongvirae|p__Uroviricota|c__Caudoviricetes|o__Caudovirales|f__Salasmaviridae|g__Harambevirus|s__Bacillus virus BeachBum													-1.04936	4.65122	0.000147383	0.00119837
k__Heunggongvirae|p__Uroviricota|c__Caudoviricetes|o__Caudovirales|f__Siphoviridae|g__Samwavirus|s__Corynebacterium virus Stiles									-0.415045	8.91683	0.027976	0.0497895
k__Heunggongvirae|p__Uroviricota|c__Caudoviricetes|o__Caudovirales|f__Siphoviridae|g__Biseptimavirus|s__Staphylococcus virus 23MRA									-0.636805	5.2937	0.0266729	0.0477205
k__Heunggongvirae|p__Uroviricota|c__Caudoviricetes|o__Caudovirales|f__Myoviridae|g__Iapetusvirus|s__Erwinia virus EaH1													1.92926	2.02678	7.37163e-06	8.79614e-05
k__Heunggongvirae|p__Uroviricota|c__Caudoviricetes|o__Caudovirales|f__Herelleviridae|g__Bastillevirus|s__Bacillus virus HoodyT																									0.438299	9.15425	0.01544	0.0351552
k__Heunggongvirae|p__Uroviricota|c__Caudoviricetes|o__Caudovirales|f__Siphoviridae|g__Helsingorvirus|s__Cellulophaga virus Cba171													-1.8106	4.02599	2.34613e-05	0.000236959
k__Heunggongvirae|p__Uroviricota|c__Caudoviricetes|o__Caudovirales|f__Myoviridae|g__Asteriusvirus|s__Escherichia virus 121Q													1.0136	7.20367	0.0101722	0.0437189
k__Heunggongvirae|p__Uroviricota|c__Caudoviricetes|o__Caudovirales|f__Podoviridae|s__Pseudomonas phage PaP2													-4.95938	1.69614	0.00106277	0.00650546
k__Heunggongvirae|p__Uroviricota|c__Caudoviricetes|o__Caudovirales|f__Schitoviridae|g__Littlefixvirus|s__Pseudomonas virus Littlefix													-2.86589	2.62384	5.34868e-06	6.58801e-05
k__Heunggongvirae|p__Uroviricota|c__Caudoviricetes|o__Caudovirales|f__Myoviridae|g__Phabquatrovirus|s__Bordetella virus PHB04																									-0.452149	7.30647	0.0159652	0.0357778
k__Heunggongvirae|p__Uroviricota|c__Caudoviricetes|o__Caudovirales|f__Myoviridae|g__Mydovirus|s__Klebsiella virus BIS47																									-0.66561	4.96973	0.0149129	0.0340328
k__Heunggongvirae|p__Uroviricota|c__Caudoviricetes|o__Caudovirales|f__Siphoviridae|g__Vojvodinavirus|s__Bordetella virus CN2																									-0.468736	6.70021	0.0184314	0.0400419
k__Heunggongvirae|p__Uroviricota|c__Caudoviricetes|o__Caudovirales|f__Siphoviridae|g__Audreyjarvisvirus|s__Lactococcus virus 949													-0.965565	2.91694	0.00235439	0.0122574
k__Heunggongvirae|p__Uroviricota|c__Caudoviricetes|o__Caudovirales|f__Siphoviridae|g__Buttersvirus|s__Mycobacterium virus Michelle													7.16974	3.70167	0.000138819	0.00114924
k__Heunggongvirae|p__Uroviricota|c__Caudoviricetes|o__Caudovirales|f__Siphoviridae|g__Phietavirus|s__Staphylococcus virus 187													-1.78387	1.94538	1.7194e-05	0.00017903
k__Heunggongvirae|p__Uroviricota|c__Caudoviricetes|o__Caudovirales|f__Siphoviridae|s__Achromobacter phage vB_AchrS_AchV4													-7.20513	6.4029	3.70366e-17	5.34385e-15
k__Heunggongvirae|p__Uroviricota|c__Caudoviricetes|o__Caudovirales|f__Podoviridae|s__CrAssphage sp.													-0.528699	9.52685	0.00868782	0.0382826
k__Heunggongvirae|p__Uroviricota|c__Caudoviricetes|o__Caudovirales|f__Myoviridae|g__Tequatrovirus|s__Escherichia virus E112													-9.32878	3.02043	1.02822e-05	0.000115766
k__Heunggongvirae|p__Uroviricota|c__Caudoviricetes|o__Caudovirales|f__Siphoviridae|g__Ilzatvirus|s__Microbacterium virus MonChoix													2.13933	4.87385	5.84065e-07	8.42722e-06
k__Heunggongvirae|p__Uroviricota|c__Caudoviricetes|o__Caudovirales|f__Herelleviridae|g__Bequatrovirus|s__Bacillus virus Bigbertha													-1.31535	3.91639	0.00516587	0.024381
k__Heunggongvirae|p__Uroviricota|c__Caudoviricetes|o__Caudovirales|f__Myoviridae|g__Loughboroughvirus|s__Salmonella phage SE4													-0.750148	5.198	0.00643187	0.0299363
k__Heunggongvirae|p__Uroviricota|c__Caudoviricetes|o__Caudovirales|f__Myoviridae|g__Chiangmaivirus|s__Ralstonia virus RSL2													2.28693	2.95267	1.34354e-09	5.89989e-08
k__Heunggongvirae|p__Uroviricota|c__Caudoviricetes|o__Caudovirales|f__Siphoviridae|g__Efquatrovirus|s__Enterococcus virus EcZZ2													-6.93732	3.10032	1.12836e-09	5.23953e-08
k__Heunggongvirae|p__Uroviricota|c__Caudoviricetes|o__Caudovirales|f__Podoviridae|s__Pseudomonas virus 119X													-4.76816	3.53022	0.000225552	0.00171284
k__Heunggongvirae|p__Uroviricota|c__Caudoviricetes|o__Caudovirales|f__Siphoviridae|g__Cheoctovirus|s__Mycobacterium phage BodEinwohner17													-2.5677	2.67222	1.08583e-05	0.000119045
k__Heunggongvirae|p__Uroviricota|c__Caudoviricetes|o__Caudovirales|f__Podoviridae|s__Cronobacter phage vB_CsaP_GAP52													-2.56762	3.4581	0.000560577	0.00379988
k__Heunggongvirae|p__Uroviricota|c__Caudoviricetes|o__Caudovirales|f__Myoviridae|s__Xanthomonas phage FoX3													-7.66872	2.97637	1.09616e-05	0.000119045
k__Heunggongvirae|p__Uroviricota|c__Caudoviricetes|o__Caudovirales|f__Drexlerviridae|g__Rtpvirus|s__Escherichia virus Rtp													-3.59388	3.66673	8.69982e-10	4.39341e-08
k__Heunggongvirae|p__Uroviricota|c__Caudoviricetes|o__Caudovirales|f__Siphoviridae|g__Phietavirus|s__Staphylococcus virus EW																									-0.55376	10.8175	0.0107145	0.0257509
k__Heunggongvirae|p__Uroviricota|c__Caudoviricetes|o__Caudovirales|f__Siphoviridae|s__Enterococcus phage EFC-1																									-0.296337	8.45767	0.015705	0.0355759
k__Heunggongvirae|p__Uroviricota|c__Caudoviricetes|o__Caudovirales|f__Myoviridae|g__Carpasinavirus|s__Xanthomonas virus Carpasina													-2.69954	4.2432	1.20502e-05	0.000129476
k__Heunggongvirae|p__Uroviricota|c__Caudoviricetes|o__Caudovirales|f__Herelleviridae|g__Grisebachstrassevirus|s__Bacillus virus vBBsuMGoe3																									-0.882907	3.7645	0.0115969	0.0275391
k__Heunggongvirae|p__Uroviricota|c__Caudoviricetes|o__Caudovirales|f__Myoviridae|g__Tulanevirus|s__Aeromonas virus 25													-4.25336	2.90453	8.1949e-10	4.39341e-08
k__Heunggongvirae|p__Uroviricota|c__Caudoviricetes|o__Caudovirales|f__Myoviridae|g__Vibakivirus|s__Arthrobacter virus Vibaki																									0.375679	4.71065	0.0160225	0.0358256
k__Heunggongvirae|p__Uroviricota|c__Caudoviricetes|o__Caudovirales|f__Siphoviridae|g__Cheoctovirus|s__Mycobacterium phage Zerg													1.2237	2.71822	0.00703305	0.032142
k__Heunggongvirae|p__Uroviricota|c__Caudoviricetes|o__Caudovirales|f__Siphoviridae|g__Galaxyvirus|s__Arthrobacter virus Abidatro													-2.8564	2.60976	4.32655e-08	9.71069e-07
k__Heunggongvirae|p__Uroviricota|c__Caudoviricetes|o__Caudovirales|f__Siphoviridae|s__Gordonia phage McGonagall													-2.77828	2.03484	0.00127005	0.00739491
k__Heunggongvirae|p__Uroviricota|c__Caudoviricetes|o__Caudovirales|f__Myoviridae|g__Mimasvirus|s__Pectinobacterium virus CBB													0.875782	5.65381	0.000652167	0.00436217
k__Heunggongvirae|p__Uroviricota|c__Caudoviricetes|o__Caudovirales|f__Ackermannviridae|g__Campanilevirus|s__Vibrio virus YC													3.81079	2.50969	8.076e-06	9.4846e-05
k__Heunggongvirae|p__Uroviricota|c__Caudoviricetes|o__Caudovirales|f__Myoviridae|g__Agricanvirus|s__Erwinia virus Desertfox													3.16629	1.82146	1.67409e-09	6.67445e-08
k__Heunggongvirae|p__Uroviricota|c__Caudoviricetes|o__Caudovirales|f__Siphoviridae|g__Mudcatvirus|s__Arthrobacter virus Mudcat													-0.661689	3.52006	0.0083766	0.0372703
k__Heunggongvirae|p__Uroviricota|c__Caudoviricetes|o__Caudovirales|f__Siphoviridae|g__Samistivirus|s__Streptomyces virus Samisti12																									-2.74199	2.06409	0.00880034	0.0218363
k__Sangervirae|p__Phixviricota|c__Malgrandaviricetes|o__Petitvirales|f__Microviridae|s__Microviridae Fen4707_41													4.82483	2.58971	0.000786848	0.00519422
k__Heunggongvirae|p__Uroviricota|c__Caudoviricetes|o__Caudovirales|f__Siphoviridae|g__Pamexvirus|s__Pseudomonas virus PaMx74													-1.90496	1.66615	4.69686e-07	7.08034e-06
k__Heunggongvirae|p__Uroviricota|c__Caudoviricetes|o__Caudovirales|f__Podoviridae|g__Giessenvirus|s__Escherichia virus C1302													7.74196	4.7646	6.06878e-12	4.37819e-10
k__Heunggongvirae|p__Uroviricota|c__Caudoviricetes|o__Caudovirales|f__Siphoviridae|g__Jarrellvirus|s__Bacillus virus BCAJ1																	0.762766	10.3103	0.000739952	0.00297485
k__Heunggongvirae|p__Uroviricota|c__Caudoviricetes|o__Caudovirales|f__Podoviridae|g__Sendosyvirus|s__Hamiltonella virus APSE2																	9.14806	7.83926	3.86233e-17	2.93834e-15
k__Heunggongvirae|p__Uroviricota|c__Caudoviricetes|o__Caudovirales|f__Myoviridae|g__Tequatrovirus|s__Shigella virus JK45																									-2.00943	3.01666	6.9505e-05	0.000330897
k__Heunggongvirae|p__Uroviricota|c__Caudoviricetes|o__Caudovirales|f__Siphoviridae|g__Knuthellervirus|s__Pseudomonas virus PMBT14																					-0.622171	5.01919	0.00603938	0.0278582
k__Heunggongvirae|p__Uroviricota|c__Caudoviricetes|o__Caudovirales|f__Podoviridae|g__Myxoctovirus|s__Myxococcus virus Mx8																					-1.1618	6.194	0.00609663	0.0278582
k__Heunggongvirae|p__Uroviricota|c__Caudoviricetes|o__Caudovirales|f__Siphoviridae|g__Ilzatvirus|s__Microbacterium virus Hamlet																									-1.20056	4.02711	6.71304e-05	0.000321128
k__Sangervirae|p__Phixviricota|c__Malgrandaviricetes|o__Petitvirales|f__Microviridae|s__Lepus americanus faeces associated microvirus SHP1 6472																									0.803741	8.21429	5.18419e-05	0.000259209
k__Heunggongvirae|p__Uroviricota|c__Caudoviricetes|o__Caudovirales|f__Podoviridae|g__Lederbergvirus|s__Salmonella phage ST160																									-2.52286	3.33076	4.87924e-05	0.000247696
k__Heunggongvirae|p__Uroviricota|c__Caudoviricetes|o__Caudovirales|f__Siphoviridae|g__Cheoctovirus|s__Mycobacterium phage Filuzino																					-4.17236	3.51106	0.00565352	0.0267475
k__Heunggongvirae|p__Uroviricota|c__Caudoviricetes|o__Caudovirales|f__Myoviridae|g__Hpunavirus|s__Haemophilus virus HP1																					-1.58648	4.4548	0.00688835	0.0307067
k__Heunggongvirae|p__Uroviricota|c__Caudoviricetes|o__Caudovirales|f__Siphoviridae|g__Biseptimavirus|s__Staphylococcus virus phi7247PVL																									0.91412	3.63459	4.83565e-05	0.000246742
k__Heunggongvirae|p__Uroviricota|c__Caudoviricetes|o__Caudovirales|f__Siphoviridae|g__Phietavirus|s__Staphylococcus virus UPMK2																									4.9639	2.64429	3.44796e-05	0.000184447
k__Heunggongvirae|p__Uroviricota|c__Caudoviricetes|o__Caudovirales|f__Myoviridae|g__Baylorvirus|s__Mannheimia virus 1127AP1																					-0.730877	11.0058	0.00886375	0.0370431
k__Heunggongvirae|p__Uroviricota|c__Caudoviricetes|o__Caudovirales|f__Siphoviridae|g__Psavirus|s__Listeria virus LP302																					-0.589987	9.85526	0.00891729	0.0371122
k__Heunggongvirae|p__Uroviricota|c__Caudoviricetes|o__Caudovirales|f__Myoviridae|g__Peduovirus|s__Escherichia virus P2-4B2																					-0.843495	6.76146	0.00974766	0.0397435
k__Heunggongvirae|p__Uroviricota|c__Caudoviricetes|o__Caudovirales|f__Siphoviridae|g__Ceduovirus|s__Lactococcus virus D4410																					-0.587479	4.84182	0.0115784	0.0457208
k__Heunggongvirae|p__Uroviricota|c__Caudoviricetes|o__Caudovirales|f__Siphoviridae|g__Triavirus|s__Staphylococcus virus JS02																					-1.64119	7.69218	0.00790845	0.0338591
k__Heunggongvirae|p__Uroviricota|c__Caudoviricetes|o__Caudovirales|f__Myoviridae|g__Jedunavirus|s__Klebsiella virus KpV80																									8.78841	8.26565	3.93169e-40	3.91203e-37
k__Heunggongvirae|p__Uroviricota|c__Caudoviricetes|o__Caudovirales|f__Myoviridae|g__Yokohamavirus|s__Edwardsiella virus PEi21																					-1.00414	5.13405	0.00558967	0.0266973
k__Heunggongvirae|p__Uroviricota|c__Caudoviricetes|o__Caudovirales|f__Siphoviridae|s__Cellulophaga phage phi19:1																									0.9101	5.08673	7.89731e-05	0.000368912
k__Heunggongvirae|p__Uroviricota|c__Caudoviricetes|o__Caudovirales|f__Myoviridae|g__Abouovirus|s__Brevibacillus virus Davies																					1.68197	4.23683	0.000106329	0.00104557
k__Heunggongvirae|p__Uroviricota|c__Caudoviricetes|o__Caudovirales|f__Herelleviridae|g__Siophivirus|s__Bacillus virus SIOphi																					1.78562	3.80602	0.000162006	0.00145083
k__Heunggongvirae|p__Uroviricota|c__Caudoviricetes|o__Caudovirales|f__Podoviridae|s__Weissella phage phiYS61																									1.14151	3.49977	0.000127121	0.000559453
k__Heunggongvirae|p__Uroviricota|c__Caudoviricetes|o__Caudovirales|f__Herelleviridae|g__Tsarbombavirus|s__Bacillus virus TsarBomba																					-1.60052	6.89508	0.000510173	0.00367769
k__Heunggongvirae|p__Uroviricota|c__Caudoviricetes|o__Caudovirales|f__Myoviridae|s__Pseudomonas phage Persinger																					3.71067	4.64504	0.000848393	0.00590929
k__Heunggongvirae|p__Uroviricota|c__Caudoviricetes|o__Caudovirales|f__Myoviridae|g__Hapunavirus|s__Vibrio virus VP882																					-1.03082	7.33231	0.00118857	0.0080009
k__Heunggongvirae|p__Uroviricota|c__Caudoviricetes|o__Caudovirales|f__Myoviridae|s__Bacillus phage AR9																					-0.585818	10.0711	0.00505744	0.0246243
k__Heunggongvirae|p__Uroviricota|c__Caudoviricetes|o__Caudovirales|f__Podoviridae|s__Bacteroides phage crAss002																					-0.65058	7.05631	0.0015165	0.00994151
k__Heunggongvirae|p__Uroviricota|c__Caudoviricetes|o__Caudovirales|f__Siphoviridae|g__Unaquatrovirus|s__Leuconostoc virus Ln9																					2.88179	3.35132	0.00199149	0.012464
k__Heunggongvirae|p__Uroviricota|c__Caudoviricetes|o__Caudovirales|f__Myoviridae|g__Mydovirus|s__Klebsiella virus KNP2																					-1.16195	6.6836	0.00355564	0.0192773
k__Heunggongvirae|p__Uroviricota|c__Caudoviricetes|o__Caudovirales|f__Schitoviridae|g__Aoqinvirus|s__Roseobacter virus RD1410W1-01																					-0.884446	4.36336	0.00366986	0.0196838
k__Heunggongvirae|p__Uroviricota|c__Caudoviricetes|o__Caudovirales|f__Siphoviridae|g__Fernvirus|s__Paenibacillus virus Hb10c2																					-1.03775	4.37208	0.00405428	0.0209651
k__Heunggongvirae|p__Uroviricota|c__Caudoviricetes|o__Caudovirales|f__Siphoviridae|s__Streptococcus phage Dp-1																					-0.736197	11.7616	0.00412782	0.0211327
k__Heunggongvirae|p__Uroviricota|c__Caudoviricetes|o__Caudovirales|f__Siphoviridae|g__Wizardvirus|s__Gordonia phage Bakery																					0.764651	8.53567	0.00498474	0.0245492
k__Heunggongvirae|p__Uroviricota|c__Caudoviricetes|o__Caudovirales|f__Myoviridae|g__Myosmarvirus|s__Serratia virus MyoSmar																					-1.45539	4.65148	0.00158295	0.0103098
k__Heunggongvirae|p__Uroviricota|c__Caudoviricetes|o__Caudovirales|f__Drexlerviridae|g__Warwickvirus|s__Escherichia virus 95																					11.5901	7.44017	4.88929e-05	0.000583804
k__Heunggongvirae|p__Uroviricota|c__Caudoviricetes|o__Caudovirales|f__Siphoviridae|g__Fibralongavirus|s__Staphylococcus virus 2638A																									3.46913	4.2644	2.12045e-26	7.03282e-24
k__Heunggongvirae|p__Uroviricota|c__Caudoviricetes|o__Caudovirales|f__Siphoviridae|s__Shigella phage DS8																									7.02792	5.2711	8.1554e-19	5.79616e-17
k__Heunggongvirae|p__Uroviricota|c__Caudoviricetes|o__Caudovirales|f__Siphoviridae|g__Abidjanvirus|s__Pseudomonas phage ZC01																									-3.14601	2.43225	2.04216e-11	3.98422e-10
k__Heunggongvirae|p__Uroviricota|c__Caudoviricetes|o__Caudovirales|f__Siphoviridae|g__Nipunavirus|s__Pseudomonas virus NP1																									1.96192	5.87067	3.08184e-11	5.89697e-10
k__Heunggongvirae|p__Uroviricota|c__Caudoviricetes|o__Caudovirales|f__Salasmaviridae|g__Gaunavirus|s__Bacillus virus SRT01hs																									0.7602	5.51427	1.50275e-06	1.2256e-05
k__Heunggongvirae|p__Uroviricota|c__Caudoviricetes|o__Caudovirales|f__Herelleviridae|g__Matervirus|s__Bacillus virus Mater																									2.89459	5.05749	5.08144e-11	9.36302e-10
k__Heunggongvirae|p__Uroviricota|c__Caudoviricetes|o__Caudovirales|f__Herelleviridae|g__Elpedvirus|s__Lactobacillus virus LpeD																									1.62831	2.94883	1.2449e-06	1.04972e-05
k__Heunggongvirae|p__Uroviricota|c__Caudoviricetes|o__Caudovirales|f__Siphoviridae|g__Pankowvirus|s__Enterobacteria virus YYZ2008																									-3.12483	1.96807	7.30028e-07	6.37174e-06
k__Heunggongvirae|p__Uroviricota|c__Caudoviricetes|o__Caudovirales|f__Ackermannviridae|g__Miltonvirus|s__Serratia virus 3M																									4.49184	2.77832	9.1726e-12	1.95019e-10
k__Heunggongvirae|p__Uroviricota|c__Caudoviricetes|o__Caudovirales|f__Autographiviridae|g__Kayfunavirus|s__Enterobacter virus EcpYZU01																									4.991	1.62545	7.22475e-11	1.30702e-09
k__Heunggongvirae|p__Uroviricota|c__Caudoviricetes|o__Caudovirales|f__Siphoviridae|g__Dhillonvirus|s__Escherichia virus SSL2009a																									-7.71249	4.48715	1.17763e-07	1.25994e-06
k__Heunggongvirae|p__Uroviricota|c__Caudoviricetes|o__Caudovirales|f__Siphoviridae|g__Peeveelvirus|s__Staphylococcus virus PV83																									-1.11608	6.25299	3.40348e-08	3.98407e-07
k__Heunggongvirae|p__Uroviricota|c__Caudoviricetes|o__Caudovirales|f__Autographiviridae|g__Vectrevirus|s__Escherichia virus C																									-7.35309	6.63581	2.60901e-10	4.25569e-09
k__Heunggongvirae|p__Uroviricota|c__Caudoviricetes|o__Caudovirales|f__Myoviridae|g__Svunavirus|s__Geobacillus virus GBSV1																									-0.760668	8.53676	3.52752e-10	5.66111e-09
k__Heunggongvirae|p__Uroviricota|c__Caudoviricetes|o__Caudovirales|f__Myoviridae|g__Eganvirus|s__Salmonella virus SW9																									3.57452	1.67809	5.55868e-10	8.64202e-09
k__Heunggongvirae|p__Uroviricota|c__Caudoviricetes|o__Caudovirales|f__Siphoviridae|g__Dhillonvirus|s__Escherichia virus YD2008s																									-7.37291	4.49527	2.33188e-08	2.86447e-07
k__Heunggongvirae|p__Uroviricota|c__Caudoviricetes|o__Caudovirales|f__Siphoviridae|g__Kenoshavirus|s__Gordonia virus Crocheter																									5.75174	2.16291	1.7171e-10	2.86039e-09
k__Heunggongvirae|p__Uroviricota|c__Caudoviricetes|o__Caudovirales|f__Siphoviridae|s__Escherichia phage C1																									5.24917	6.38851	7.06828e-21	6.39358e-19
k__Heunggongvirae|p__Uroviricota|c__Caudoviricetes|o__Caudovirales|f__Siphoviridae|g__Dhillonvirus|s__Sodalis virus SO1																									-5.67693	2.06875	6.02807e-06	4.25385e-05
k__Heunggongvirae|p__Uroviricota|c__Caudoviricetes|o__Caudovirales|f__Siphoviridae|s__Escherichia phage vB_EcoS Sa179lw																									4.96953	4.61682	1.92811e-12	4.91916e-11
k__Heunggongvirae|p__Uroviricota|c__Caudoviricetes|o__Caudovirales|f__Myoviridae|g__Marthavirus|s__Arthrobacter virus Shade																									3.31556	1.97333	1.04703e-18	6.94528e-17
k__Heunggongvirae|p__Uroviricota|c__Caudoviricetes|o__Caudovirales|f__Siphoviridae|g__Pamexvirus|s__Xanthomonas phage Xoo-sp2																									1.84582	4.38033	1.19466e-17	6.60381e-16
k__Heunggongvirae|p__Uroviricota|c__Caudoviricetes|o__Caudovirales|f__Siphoviridae|g__Yuavirus|s__Pseudomonas virus PAE1																									3.28791	4.25709	2.28505e-16	9.88534e-15
k__Heunggongvirae|p__Uroviricota|c__Caudoviricetes|o__Caudovirales|f__Siphoviridae|g__Pamexvirus|s__Xanthomonas phage Bosa																									-0.712498	6.86411	2.90479e-05	0.000158076
k__Heunggongvirae|p__Uroviricota|c__Caudoviricetes|o__Caudovirales|f__Autographiviridae|g__Drulisvirus|s__Klebsiella virus KpV41																									1.2911	1.69824	1.61793e-05	9.69781e-05
k__Heunggongvirae|p__Uroviricota|c__Caudoviricetes|o__Caudovirales|f__Siphoviridae|s__Salmonella phage Akira																									5.76164	3.27004	1.38201e-15	5.09295e-14
k__Heunggongvirae|p__Uroviricota|c__Caudoviricetes|o__Caudovirales|f__Myoviridae|s__Rhizobium phage RR1-A																									3.6516	2.16549	5.09694e-12	1.1526e-10
k__Heunggongvirae|p__Uroviricota|c__Caudoviricetes|o__Caudovirales|f__Siphoviridae|g__Dhillonvirus|s__Escherichia phage Envy																									-4.10334	2.78182	5.21359e-15	1.85269e-13
k__Heunggongvirae|p__Uroviricota|c__Caudoviricetes|o__Caudovirales|f__Siphoviridae|s__Salmonella phage IME207																									5.8424	3.99485	3.43567e-14	1.06828e-12
k__Heunggongvirae|p__Uroviricota|c__Caudoviricetes|o__Caudovirales|f__Autographiviridae|g__Vectrevirus|s__Escherichia virus VEc3																									-8.38348	4.65816	1.57463e-05	9.49552e-05
k__Heunggongvirae|p__Uroviricota|c__Caudoviricetes|o__Caudovirales|f__Myoviridae|g__Biquartavirus|s__Aeromonas virus 31																									0.678239	9.1071	1.05973e-05	6.75886e-05
k__Heunggongvirae|p__Uroviricota|c__Caudoviricetes|o__Caudovirales|f__Myoviridae|g__Felixounavirus|s__Escherichia virus TP1																									-6.17659	4.869	7.24816e-14	2.12115e-12
k__Heunggongvirae|p__Uroviricota|c__Caudoviricetes|o__Caudovirales|f__Siphoviridae|g__Efquatrovirus|s__Enterococcus virus EF4																									-3.94846	2.01051	6.55568e-06	4.49855e-05
k__Heunggongvirae|p__Uroviricota|c__Caudoviricetes|o__Caudovirales|f__Myoviridae|g__Jedunavirus|s__Klebsiella virus KpV52																									3.45543	4.34308	5.85873e-13	1.57552e-11
k__Heunggongvirae|p__Uroviricota|c__Caudoviricetes|o__Caudovirales|f__Siphoviridae|s__Shigella phage Sf11 SMD-2017																									6.84841	4.2003	9.43675e-15	3.12986e-13
k__Heunggongvirae|p__Uroviricota|c__Caudoviricetes|o__Caudovirales|f__Myoviridae|g__Machinavirus|s__Erwinia phage vB_EamM_ChrisDB																					5.19058	3.71933	3.32314e-06	6.80227e-05
k__Heunggongvirae|p__Uroviricota|c__Caudoviricetes|o__Caudovirales|f__Siphoviridae|g__Mufasoctovirus|s__Arthrobacter virus Mufasa8																					-1.80556	3.24853	6.24791e-07	2.0215e-05
k__Heunggongvirae|p__Uroviricota|c__Caudoviricetes|o__Caudovirales|f__Siphoviridae|g__Seuratvirus|s__Escherichia virus Cajan																					7.44875	6.18664	2.15871e-08	1.80432e-06
k__Heunggongvirae|p__Uroviricota|c__Caudoviricetes|o__Caudovirales|f__Myoviridae|g__Pbunavirus|s__Pseudomonas phage Epa13																	9.86452	6.75094	2.66821e-09	2.61274e-08
k__Heunggongvirae|p__Uroviricota|c__Caudoviricetes|o__Caudovirales|f__Autographiviridae|g__Stompelvirus|s__Ralstonia virus RPSC1																	2.71481	5.43175	3.62105e-09	3.3785e-08
k__Heunggongvirae|p__Uroviricota|c__Caudoviricetes|o__Caudovirales|f__Siphoviridae|s__Lactococcus phage TP901-1																	1.8623	7.63563	1.57755e-08	1.31109e-07
k__Heunggongvirae|p__Uroviricota|c__Caudoviricetes|o__Caudovirales|f__Schitoviridae|g__Yonginvirus|s__Erwinia virus phiEaP8																	2.7971	2.72979	3.28544e-08	2.62041e-07
k__Heunggongvirae|p__Uroviricota|c__Caudoviricetes|o__Caudovirales|f__Siphoviridae|g__Beetrevirus|s__Pseudomonas virus JBD67																									2.04222	2.41783	0.00304293	0.00870032
k__Heunggongvirae|p__Uroviricota|c__Caudoviricetes|o__Caudovirales|f__Siphoviridae|g__Wanchaivirus|s__Escherichia virus HK106																	4.92157	4.42412	3.81278e-08	2.96916e-07
k__Heunggongvirae|p__Uroviricota|c__Caudoviricetes|o__Caudovirales|f__Myoviridae|g__Klausavirus|s__Arthrobacter virus ArV1																									0.613097	4.43219	0.00333798	0.00940874
k__Heunggongvirae|p__Uroviricota|c__Caudoviricetes|o__Caudovirales|f__Autographiviridae|g__Przondovirus|s__Klebsiella virus K11																	5.9209	3.18822	4.47137e-08	3.42805e-07
k__Heunggongvirae|p__Uroviricota|c__Caudoviricetes|o__Caudovirales|f__Autographiviridae|g__Przondovirus|s__Klebsiella virus KpV767																	9.74895	7.3288	1.14958e-07	8.00659e-07
k__Heunggongvirae|p__Uroviricota|c__Caudoviricetes|o__Caudovirales|f__Myoviridae|s__Gordonia phage Stormageddon																									0.544075	11.4653	0.00294264	0.00846221
k__Heunggongvirae|p__Uroviricota|c__Caudoviricetes|o__Caudovirales|f__Autographiviridae|g__Przondovirus|s__Klebsiella virus IME321																	7.86121	5.81788	2.30164e-07	1.48779e-06
k__Heunggongvirae|p__Uroviricota|c__Caudoviricetes|o__Caudovirales|f__Siphoviridae|g__Seuratvirus|s__Escherichia phage slur01																	4.92736	4.62609	2.92042e-07	1.83968e-06
k__Heunggongvirae|p__Uroviricota|c__Caudoviricetes|o__Caudovirales|f__Autographiviridae|g__Przondovirus|s__Klebsiella virus K5-4																	9.86587	6.37843	9.66911e-07	5.62515e-06
k__Heunggongvirae|p__Uroviricota|c__Caudoviricetes|o__Caudovirales|f__Siphoviridae|s__Mycobacterium phage Xavia																	-3.22319	3.42522	1.78532e-06	1.00323e-05
k__Heunggongvirae|p__Uroviricota|c__Caudoviricetes|o__Caudovirales|f__Guelinviridae|g__Brucesealvirus|s__Clostridium virus phiCP7R																	-9.52564	5.03863	7.83464e-08	5.57443e-07
k__Heunggongvirae|p__Uroviricota|c__Caudoviricetes|o__Caudovirales|f__Myoviridae|s__Vibrio phage X29																	1.24252	11.5665	3.4999e-06	1.93374e-05
k__Heunggongvirae|p__Uroviricota|c__Caudoviricetes|o__Caudovirales|f__Autographiviridae|g__Bonnellvirus|s__Escherichia virus Lidtsur																	3.27328	4.80412	8.2197e-10	9.13403e-09
s__Phage Gifsy-2																	6.32806	6.80671	5.11247e-11	7.12146e-10
k__Heunggongvirae|p__Uroviricota|c__Caudoviricetes|o__Caudovirales|f__Siphoviridae|g__Delepquintavirus|s__Stenotrophomonas virus DLP5																									0.368143	7.90488	0.00878392	0.0218363
k__Loebvirae|p__Hofneiviricota|c__Faserviricetes|o__Tubulavirales|f__Inoviridae|g__Primolicivirus|s__Pseudomonas virus Pf1																	4.6723	6.08292	4.43722e-17	3.13458e-15
k__Heunggongvirae|p__Uroviricota|c__Caudoviricetes|o__Caudovirales|f__Myoviridae|g__Entnonagintavirus|s__Erwinia virus ENT90																	6.27485	7.39726	7.74173e-17	5.10438e-15
k__Heunggongvirae|p__Uroviricota|c__Caudoviricetes|o__Caudovirales|f__Guelinviridae|g__Brucesealvirus|s__Clostridium virus CPS2																	-7.07686	4.71251	1.27105e-15	5.71397e-14
k__Heunggongvirae|p__Uroviricota|c__Caudoviricetes|o__Caudovirales|f__Myoviridae|s__Bacillus phage 0305phi8-36																									0.349359	10.7836	0.00750905	0.01906
k__Heunggongvirae|p__Uroviricota|c__Caudoviricetes|o__Caudovirales|f__Myoviridae|g__Pippivirus|s__Flavobacterium virus Lotta																									0.405674	13.2529	0.00478179	0.0128245
k__Heunggongvirae|p__Uroviricota|c__Caudoviricetes|o__Caudovirales|f__Siphoviridae|s__Enterococcus phage phiEf11																	2.61889	8.32219	3.79134e-10	4.36004e-09
k__Heunggongvirae|p__Uroviricota|c__Caudoviricetes|o__Caudovirales|f__Guelinviridae|g__Gregsiragusavirus|s__Clostridium virus CPS1																	-5.86867	4.68406	2.46464e-13	6.96437e-12
k__Heunggongvirae|p__Uroviricota|c__Caudoviricetes|o__Caudovirales|f__Podoviridae|g__Lederbergvirus|s__Salmonella phage UPF_BP1																	4.36813	5.85036	3.77887e-13	9.58283e-12
k__Heunggongvirae|p__Uroviricota|c__Caudoviricetes|o__Caudovirales|f__Siphoviridae|g__Samistivirus|s__Streptomyces phage EGole																									-1.16536	3.26825	0.00425742	0.0115426
k__Heunggongvirae|p__Uroviricota|c__Caudoviricetes|o__Caudovirales|f__Guelinviridae|g__Gregsiragusavirus|s__Clostridium virus phi24R																	-4.08404	3.48695	3.94935e-13	9.76476e-12
k__Heunggongvirae|p__Uroviricota|c__Caudoviricetes|o__Caudovirales|f__Podoviridae|g__Uetakevirus|s__Enterobacter phage Tyrion																	2.67407	10.2684	1.23908e-11	1.94515e-10
k__Heunggongvirae|p__Uroviricota|c__Caudoviricetes|o__Caudovirales|f__Myoviridae|g__Obolenskvirus|s__Acinetobacter virus AB2																									1.9825	2.24631	0.00337606	0.00948921
k__Heunggongvirae|p__Uroviricota|c__Caudoviricetes|o__Caudovirales|f__Siphoviridae|g__Kairosalinivirus|s__Salinibacter virus SRUTV1																	-4.5889	2.87691	5.02093e-11	7.09386e-10
k__Heunggongvirae|p__Uroviricota|c__Caudoviricetes|o__Caudovirales|f__Podoviridae|g__Traversvirus|s__Escherichia virus WGPS9																	3.81613	7.64485	3.76802e-13	9.58283e-12
k__Heunggongvirae|p__Uroviricota|c__Caudoviricetes|o__Caudovirales|f__Myoviridae|g__Obolenskvirus|s__Acinetobacter phage YMC11/12/R2315																	-2.41827	1.79897	8.22992e-06	4.35261e-05
k__Heunggongvirae|p__Uroviricota|c__Caudoviricetes|o__Caudovirales|f__Podoviridae|g__Oslovirus|s__Escherichia virus ArgO145																	4.71291	3.41381	1.01072e-05	5.20628e-05
k__Heunggongvirae|p__Uroviricota|c__Caudoviricetes|o__Caudovirales|f__Autographiviridae|g__Teetrevirus|s__Escherichia virus LL2																	3.03376	1.16742	3.26838e-05	0.000160818
k__Heunggongvirae|p__Uroviricota|c__Caudoviricetes|o__Caudovirales|f__Siphoviridae|g__Sextaecvirus|s__Staphylococcus virus Sextaec																									0.675876	3.2713	0.000699527	0.00245947
k__Heunggongvirae|p__Uroviricota|c__Caudoviricetes|o__Caudovirales|f__Siphoviridae|s__Enterococcus phage nattely																									-0.817138	4.19562	0.00056187	0.00203853
k__Heunggongvirae|p__Uroviricota|c__Caudoviricetes|o__Caudovirales|f__Siphoviridae|g__Maxrubnervirus|s__Pseudomonas virus PMBT3																	-0.893361	3.5117	0.00454528	0.0149843
k__Sangervirae|p__Phixviricota|c__Malgrandaviricetes|o__Petitvirales|f__Microviridae|g__Enterogokushovirus|s__Enterogokushovirus EC6098																	1.62521	5.86123	0.00567616	0.0182264
k__Heunggongvirae|p__Uroviricota|c__Caudoviricetes|o__Caudovirales|f__Podoviridae|g__Cimandefvirus|s__Ralstonia virus Cimandef																									4.83921	0.943412	0.00027554	0.00107515
k__Heunggongvirae|p__Uroviricota|c__Caudoviricetes|o__Caudovirales|f__Siphoviridae|g__Fernvirus|s__Paenibacillus virus Lucielle																									-1.05723	3.38195	0.000235119	0.000939532
k__Heunggongvirae|p__Uroviricota|c__Caudoviricetes|o__Caudovirales|f__Myoviridae|g__Vhmlvirus|s__Vibrio virus MAR																	2.17094	4.72924	0.00394698	0.0134143
k__Heunggongvirae|p__Uroviricota|c__Caudoviricetes|o__Caudovirales|f__Siphoviridae|s__Lactococcus phage 63301																									-0.481645	8.37162	0.000197274	0.000814471
k__Heunggongvirae|p__Uroviricota|c__Caudoviricetes|o__Caudovirales|f__Siphoviridae|g__Skunavirus|s__Lactococcus virus PhiLj																									-1.36061	5.35222	0.000182067	0.000770878
k__Heunggongvirae|p__Uroviricota|c__Caudoviricetes|o__Caudovirales|f__Siphoviridae|s__Microbacterium phage Noelani																	-0.7563	6.26893	0.0125655	0.0374316
k__Heunggongvirae|p__Uroviricota|c__Caudoviricetes|o__Caudovirales|f__Autographiviridae|g__Drulisvirus|s__Shigella virus SFN6B																	-4.08509	3.39948	0.0133389	0.0396162
k__Heunggongvirae|p__Uroviricota|c__Caudoviricetes|o__Caudovirales|f__Podoviridae|g__Krylovvirus|s__Pseudomonas virus tf																									1.00721	4.35613	0.000147598	0.000633016
k__Heunggongvirae|p__Uroviricota|c__Caudoviricetes|o__Caudovirales|f__Podoviridae|g__Burrovirus|s__Microbacterium virus Araxxi																	-2.04884	9.91981	0.014668	0.0426666
k__Heunggongvirae|p__Uroviricota|c__Caudoviricetes|o__Caudovirales|f__Autographiviridae|g__Berlinvirus|s__Yersinia virus Yepe2																									3.73915	2.72774	0.000138774	0.000597748
k__Heunggongvirae|p__Uroviricota|c__Caudoviricetes|o__Caudovirales|f__Schitoviridae|g__Kaypoctavirus|s__Klebsiella virus KP8																	-1.57715	3.89147	0.0074671	0.0232964
k__Heunggongvirae|p__Uroviricota|c__Caudoviricetes|o__Caudovirales|f__Myoviridae|s__Mycobacterium phage Myrna																									-0.946818	3.52433	0.000868978	0.00297125
k__Heunggongvirae|p__Uroviricota|c__Caudoviricetes|o__Caudovirales|f__Myoviridae|s__Vibrio phage helene 12B3																	-1.3975	3.09536	0.00306372	0.010783
k__Heunggongvirae|p__Uroviricota|c__Caudoviricetes|o__Caudovirales|f__Siphoviridae|s__Escherichia phage vB_EcoS_swi2																									6.93013	4.14711	6.1222e-10	9.37167e-09
k__Heunggongvirae|p__Uroviricota|c__Caudoviricetes|o__Caudovirales|f__Siphoviridae|g__Timquatrovirus|s__Mycobacterium phage Amelie																	-0.942291	5.80169	3.69289e-05	0.000180805
k__Heunggongvirae|p__Uroviricota|c__Caudoviricetes|o__Caudovirales|f__Myoviridae|g__Nylescharonvirus|s__Leptospira virus LE3																	-2.39701	6.08885	4.07585e-05	0.000196635
k__Heunggongvirae|p__Uroviricota|c__Caudoviricetes|o__Caudovirales|f__Siphoviridae|s__Streptococcus phage 20617																	1.04935	10.1684	4.50225e-05	0.000215107
k__Heunggongvirae|p__Uroviricota|c__Caudoviricetes|o__Caudovirales|f__Siphoviridae|g__Nymphadoravirus|s__Gordonia virus Nymphadora																									0.799032	4.02197	0.00202447	0.00617898
k__Heunggongvirae|p__Uroviricota|c__Caudoviricetes|o__Caudovirales|f__Siphoviridae|g__Murrayvirus|s__Escherichia virus EC2																									-0.925619	3.56307	0.00155373	0.00481608
k__Heunggongvirae|p__Uroviricota|c__Caudoviricetes|o__Caudovirales|f__Myoviridae|g__Seongnamvirus|s__Cronobacter virus ESSI2																	6.466	5.66386	7.78304e-05	0.000359693
k__Heunggongvirae|p__Uroviricota|c__Caudoviricetes|o__Caudovirales|f__Siphoviridae|g__Phietavirus|s__Staphylococcus virus ROSA																	1.86758	4.57149	9.27431e-05	0.000422686
k__Heunggongvirae|p__Uroviricota|c__Caudoviricetes|o__Caudovirales|f__Siphoviridae|g__Likavirus|s__Streptomyces virus Sujidade																	1.28029	3.57983	0.000140919	0.000622184
k__Heunggongvirae|p__Uroviricota|c__Caudoviricetes|o__Caudovirales|f__Siphoviridae|g__Fernvirus|s__Paenibacillus virus Leyra																									0.517343	8.24927	0.00153647	0.00477746
k__Heunggongvirae|p__Uroviricota|c__Caudoviricetes|o__Caudovirales|f__Siphoviridae|g__Nevevirus|s__Lactococcus virus P078																									0.799445	4.138	0.00146653	0.00463238
k__Heunggongvirae|p__Uroviricota|c__Caudoviricetes|o__Caudovirales|f__Podoviridae|g__Rauchvirus|s__Bordetella virus BPP1																	1.21364	10.8142	0.000242265	0.00102832
k__Heunggongvirae|p__Uroviricota|c__Caudoviricetes|o__Caudovirales|f__Myoviridae|g__Certrevirus|s__Cronobacter virus PBES02																									-0.867253	3.45873	0.00138765	0.00441122
k__Heunggongvirae|p__Uroviricota|c__Caudoviricetes|o__Caudovirales|f__Myoviridae|s__Clostridium phage phiCT9441A																									-0.327188	10.6087	0.00125038	0.00405253
k__Heunggongvirae|p__Uroviricota|c__Caudoviricetes|o__Caudovirales|f__Podoviridae|s__Bacteroides phage crAss001																	1.27999	10.5324	0.000345085	0.00142799
k__Heunggongvirae|p__Uroviricota|c__Caudoviricetes|o__Caudovirales|f__Myoviridae|g__Certrevirus|s__Cronobacter virus CR8																									-2.64836	2.11493	0.000998491	0.00331166
k__Heunggongvirae|p__Uroviricota|c__Caudoviricetes|o__Caudovirales|f__Siphoviridae|s__Pseudomonas phage MD8																	4.72392	4.83097	2.36872e-20	7.80887e-18
k__Heunggongvirae|p__Uroviricota|c__Caudoviricetes|o__Caudovirales|f__Siphoviridae|s__Lactococcus phage PLgT-1									0.534823	4.04691	0.0254952	0.0462639
k__Heunggongvirae|p__Uroviricota|c__Caudoviricetes|o__Caudovirales|f__Siphoviridae|g__Fairfaxidumvirus|s__Gordonia phage UmaThurman	-6.19828	5.9979	8.53794e-29	8.89653e-26
k__Sangervirae|p__Phixviricota|c__Malgrandaviricetes|o__Petitvirales|f__Microviridae|s__Chimpanzee faeces associated microphage 2									-0.484053	5.00325	0.0247237	0.0450245
k__Heunggongvirae|p__Uroviricota|c__Caudoviricetes|o__Caudovirales|f__Siphoviridae|g__Waukeshavirus|s__Bacillus virus BMBtp3	-0.348547	7.69961	0.0216706	0.0436766
k__Heunggongvirae|p__Uroviricota|c__Caudoviricetes|o__Caudovirales|f__Siphoviridae|g__Halcyonevirus|s__Paenibacillus virus Tripp	-0.444686	4.48541	0.0214886	0.0433937
k__Heunggongvirae|p__Uroviricota|c__Caudoviricetes|o__Caudovirales|f__Myoviridae|g__Mydovirus|s__Raoultella virus Ro1	-0.668651	2.73626	0.0165314	0.0352987
k__Heunggongvirae|p__Uroviricota|c__Caudoviricetes|o__Caudovirales|f__Siphoviridae|g__Nymphadoravirus|s__Gordonia virus Kita	-0.954899	4.05699	0.016324	0.0349274
k__Heunggongvirae|p__Uroviricota|c__Caudoviricetes|o__Caudovirales|f__Myoviridae|g__Yokohamavirus|s__Edwardsiella virus MSW3	0.774131	4.9201	0.0158768	0.0343228
k__Heunggongvirae|p__Uroviricota|c__Caudoviricetes|o__Caudovirales|f__Rountreeviridae|g__Minhovirus|s__Enterococcus virus IME199	-1.62374	2.54924	0.0155964	0.0339278
k__Heunggongvirae|p__Uroviricota|c__Caudoviricetes|o__Caudovirales|f__Podoviridae|s__crAssphage cr4_1	0.419909	13.7881	0.0139174	0.0307897
k__Heunggongvirae|p__Uroviricota|c__Caudoviricetes|o__Caudovirales|f__Myoviridae|s__Mycobacterium phage Phabba	-1.78178	1.74621	0.0131258	0.0295145
k__Heunggongvirae|p__Uroviricota|c__Caudoviricetes|o__Caudovirales|f__Myoviridae|s__Deep-sea thermophilic phage D6E	0.28317	12.1253	0.0129932	0.029305
k__Heunggongvirae|p__Uroviricota|c__Caudoviricetes|o__Caudovirales|f__Myoviridae|s__Clostridium phage phiCT453A	0.222597	14.0843	0.0128618	0.0290715
k__Heunggongvirae|p__Uroviricota|c__Caudoviricetes|o__Caudovirales|f__Autographiviridae|g__Pairvirus|s__Mesorhizobium virus Lo5R7ANS	0.96006	6.1149	0.0127691	0.0289878
k__Heunggongvirae|p__Uroviricota|c__Caudoviricetes|o__Caudovirales|f__Podoviridae|g__Firingavirus|s__Ralstonia virus Firinga	0.548523	4.29558	0.0121243	0.0278289
k__Heunggongvirae|p__Uroviricota|c__Caudoviricetes|o__Caudovirales|f__Siphoviridae|s__Listeria phage vB_LmoS_293	-0.381802	7.03341	0.0115175	0.0267884
k__Heunggongvirae|p__Uroviricota|c__Caudoviricetes|o__Caudovirales|f__Siphoviridae|g__Mudcatvirus|s__Arthrobacter virus Circum	1.37497	3.91663	0.0112861	0.0263089
k__Heunggongvirae|p__Uroviricota|c__Caudoviricetes|o__Caudovirales|f__Siphoviridae|s__Lactococcus phage 28201	-0.761055	3.47033	0.0112443	0.0262704
k__Heunggongvirae|p__Uroviricota|c__Caudoviricetes|o__Caudovirales|f__Siphoviridae|g__Samwavirus|s__Corynebacterium phage Lederberg	0.613777	5.35764	0.0111438	0.0260941
k__Heunggongvirae|p__Uroviricota|c__Caudoviricetes|o__Caudovirales|f__Siphoviridae|s__Bacteroides phage B40-8	0.359693	12.154	0.010078	0.0240303
k__Heunggongvirae|p__Uroviricota|c__Caudoviricetes|o__Caudovirales|f__Podoviridae|s__crAssphage cr10_1	0.358131	8.66048	0.00957155	0.0230336
k__Heunggongvirae|p__Uroviricota|c__Caudoviricetes|o__Caudovirales|f__Siphoviridae|s__Rhodococcus phage REQ2	0.818233	4.10397	0.00952907	0.0229845
k__Heunggongvirae|p__Uroviricota|c__Caudoviricetes|o__Caudovirales|f__Podoviridae|s__crAssphage cr109_1	0.5127	8.02607	0.0093924	0.0227602
k__Heunggongvirae|p__Uroviricota|c__Caudoviricetes|o__Caudovirales|f__Siphoviridae|g__Phietavirus|s__Staphylococcus virus Sebago	-0.598772	4.03621	0.00641408	0.0162615
k__Heunggongvirae|p__Uroviricota|c__Caudoviricetes|o__Caudovirales|f__Autographiviridae|g__Koutsourovirus|s__Enterobacter virus KDA1	0.698321	6.70167	0.00532634	0.0138608
k__Heunggongvirae|p__Uroviricota|c__Caudoviricetes|o__Caudovirales|f__Siphoviridae|g__Majavirus|s__Arthrobacter virus Maja	-0.874458	5.66643	0.00493508	0.0129857
k__Heunggongvirae|p__Uroviricota|c__Caudoviricetes|o__Caudovirales|f__Siphoviridae|g__Likavirus|s__Streptomyces phage Nanodon	0.673912	7.66742	0.00443873	0.0118594
k__Loebvirae|p__Hofneiviricota|c__Faserviricetes|o__Tubulavirales|f__Plectroviridae|g__Suturavirus|s__Spiroplasma virus SVTS2	-0.480471	6.48293	0.00398712	0.0108192
k__Heunggongvirae|p__Uroviricota|c__Caudoviricetes|o__Caudovirales|f__Siphoviridae|s__Synechococcus phage S-CBS3	0.3505	10.1423	0.00397993	0.0108192
k__Heunggongvirae|p__Uroviricota|c__Caudoviricetes|o__Caudovirales|f__Siphoviridae|g__Neferthenavirus|s__Microbacterium virus Neferthena	-0.88363	4.64327	0.00396849	0.0108192
k__Heunggongvirae|p__Uroviricota|c__Caudoviricetes|o__Caudovirales|f__Siphoviridae|g__Xipdecavirus|s__Xanthomonas virus Xop411	0.630049	4.06273	0.0219902	0.0438962
k__Heunggongvirae|p__Uroviricota|c__Caudoviricetes|o__Caudovirales|f__Siphoviridae|s__Streptococcus phage APCM01	-0.4597	5.75478	0.0228536	0.0455323
k__Heunggongvirae|p__Uroviricota|c__Caudoviricetes|o__Caudovirales|f__Myoviridae|s__Haemophilus phage SuMu	0.348587	12.9355	0.0230428	0.0458218
k__Heunggongvirae|p__Uroviricota|c__Caudoviricetes|o__Caudovirales|f__Myoviridae|g__Sherbrookevirus|s__Clostridioides virus phiCD481-1	0.269401	11.8179	0.0241568	0.0472259
k__Heunggongvirae|p__Uroviricota|c__Caudoviricetes|o__Caudovirales|f__Herelleviridae|g__Caeruleovirus|s__Bacillus virus JBP901																									-0.394123	10.668	0.0213302	0.0452528
k__Heunggongvirae|p__Uroviricota|c__Caudoviricetes|o__Caudovirales|f__Autographiviridae|g__Drulisvirus|s__Klebsiella virus KpS2					4.90191	1.76317	7.45004e-05	0.000702925
k__Heunggongvirae|p__Uroviricota|c__Caudoviricetes|o__Caudovirales|f__Podoviridae|g__Sendosyvirus|s__Hamiltonella virus APSE1					-2.7294	3.91329	4.60202e-05	0.000468946
k__Heunggongvirae|p__Uroviricota|c__Caudoviricetes|o__Caudovirales|f__Drexlerviridae|g__Webervirus|s__Klebsiella virus Domnhall					9.00092	3.53214	4.50714e-05	0.000468946
k__Heunggongvirae|p__Uroviricota|c__Caudoviricetes|o__Caudovirales|f__Schitoviridae|g__Pomeroyivirus|s__Ruegeria virus V13					1.83592	2.26777	3.35173e-05	0.000363341
k__Heunggongvirae|p__Uroviricota|c__Caudoviricetes|o__Caudovirales|f__Myoviridae|g__Peduovirus|s__Escherichia virus P2-4C9					3.84017	3.55952	2.63841e-05	0.00030176
k__Heunggongvirae|p__Uroviricota|c__Caudoviricetes|o__Caudovirales|f__Siphoviridae|g__Skunavirus|s__Lactococcus virus LP8511					6.47329	2.02527	2.58804e-05	0.000299684
k__Heunggongvirae|p__Uroviricota|c__Caudoviricetes|o__Caudovirales|f__Herelleviridae|g__Pecentumvirus|s__Listeria virus LMSP25					-1.58606	3.80291	1.43634e-05	0.000176341
k__Heunggongvirae|p__Uroviricota|c__Caudoviricetes|o__Caudovirales|f__Siphoviridae|g__Xipdecavirus|s__Xanthomonas virus Xp10					1.63407	3.92221	5.56812e-06	7.77249e-05
k__Heunggongvirae|p__Uroviricota|c__Caudoviricetes|o__Caudovirales|f__Siphoviridae|g__Skunavirus|s__Lactococcus virus PhiL6					2.44421	3.11167	3.30559e-06	5.02337e-05
k__Heunggongvirae|p__Uroviricota|c__Caudoviricetes|o__Caudovirales|f__Siphoviridae|s__Klebsiella phage vB_KpnS_ZX4					-1.36666	6.44389	2.86765e-06	4.42748e-05
k__Heunggongvirae|p__Uroviricota|c__Caudoviricetes|o__Caudovirales|f__Myoviridae|g__Mazuvirus|s__Synechococcus virus SCAM7					1.87383	3.27681	1.99444e-06	3.22593e-05
k__Heunggongvirae|p__Uroviricota|c__Caudoviricetes|o__Caudovirales|f__Myoviridae|g__Fletchervirus|s__Campylobacter virus CP30A					2.01602	3.97089	1.22927e-06	2.1231e-05
k__Heunggongvirae|p__Uroviricota|c__Caudoviricetes|o__Caudovirales|f__Siphoviridae|s__Planktothrix phage PaV-LD	-0.611237	10.4309	0.00335306	0.00936698
k__Heunggongvirae|p__Uroviricota|c__Caudoviricetes|o__Caudovirales|f__Drexlerviridae|g__Webervirus|s__Klebsiella virus Shelby					9.34452	3.96058	1.19712e-06	2.10322e-05
k__Heunggongvirae|p__Uroviricota|c__Caudoviricetes|o__Caudovirales|f__Myoviridae|g__Nerrivikvirus|s__Synechococcus virus SRIM2					-4.32149	2.26559	7.2101e-09	1.83677e-07
k__Heunggongvirae|p__Uroviricota|c__Caudoviricetes|o__Caudovirales|f__Siphoviridae|g__Sashavirus|s__Salmonella virus Sasha					-3.21143	4.29192	3.35322e-09	9.23496e-08
k__Heunggongvirae|p__Uroviricota|c__Caudoviricetes|o__Caudovirales|f__Autographiviridae|g__Drulisvirus|s__Klebsiella virus KpV48					6.19669	2.04061	3.18974e-09	9.02873e-08
k__Heunggongvirae|p__Uroviricota|c__Caudoviricetes|o__Caudovirales|f__Autographiviridae|g__Drulisvirus|s__Klebsiella virus KpV74					5.06126	1.55309	1.91848e-09	5.7498e-08
k__Heunggongvirae|p__Uroviricota|c__Caudoviricetes|o__Caudovirales|f__Siphoviridae|g__Fromanvirus|s__Mycobacterium phage Rhynn					-5.01728	2.31567	9.20307e-10	3.23377e-08
k__Heunggongvirae|p__Uroviricota|c__Caudoviricetes|o__Caudovirales|f__Siphoviridae|g__Xiamenvirus|s__Roseobacter virus RDJL2					-8.4689	3.01583	9.23781e-11	3.92222e-09
k__Heunggongvirae|p__Uroviricota|c__Caudoviricetes|o__Caudovirales|f__Siphoviridae|g__Teubervirus|s__Lactococcus virus LW31					-3.27507	3.10821	7.29769e-11	3.23319e-09
k__Heunggongvirae|p__Uroviricota|c__Caudoviricetes|o__Caudovirales|f__Myoviridae|s__Synechococcus phage S-CRM01					-3.81041	4.27596	1.75311e-12	9.4022e-11
k__Heunggongvirae|p__Uroviricota|c__Caudoviricetes|o__Caudovirales|f__Siphoviridae|g__Dubowvirus|s__Staphylococcus virus phiMR25					4.17812	4.05286	9.58359e-13	5.42538e-11
k__Heunggongvirae|p__Uroviricota|c__Caudoviricetes|o__Caudovirales|f__Myoviridae|g__Mydovirus|s__Klebsiella virus KpS8					5.8982	5.14145	1.32638e-14	1.12632e-12
k__Heunggongvirae|p__Uroviricota|c__Caudoviricetes|o__Caudovirales|f__Podoviridae|g__Chopinvirus|s__Lactococcus virus KSY1					-3.46652	4.07248	1.81643e-15	1.68268e-13
k__Heunggongvirae|p__Uroviricota|c__Caudoviricetes|o__Caudovirales|f__Myoviridae|s__Yersinia phage phiR1-37					5.86813	5.89461	5.11503e-18	8.68703e-16
k__Heunggongvirae|p__Uroviricota|c__Caudoviricetes|o__Caudovirales|f__Myoviridae|g__Vequintavirus|s__Escherichia virus FV3					8.48885	8.38885	4.00433e-23	4.08041e-20
k__Heunggongvirae|p__Uroviricota|c__Caudoviricetes|o__Caudovirales|f__Drexlerviridae|g__Webervirus|s__Klebsiella virus KLPPOU149					10.1753	5.04071	6.67385e-07	1.25938e-05
k__Heunggongvirae|p__Uroviricota|c__Caudoviricetes|o__Caudovirales|f__Siphoviridae|s__Rhizobium phage 16-3					-1.39246	3.08823	0.000148994	0.0012244
k__Heunggongvirae|p__Uroviricota|c__Caudoviricetes|o__Caudovirales|f__Siphoviridae|s__Rhodobacter phage RcapNL	0.489392	7.52937	0.00277354	0.00802785
k__Heunggongvirae|p__Uroviricota|c__Caudoviricetes|o__Caudovirales|f__Siphoviridae|g__Agmunavirus|s__Brevibacterium virus AGM1	-0.891736	8.49558	0.00250116	0.0074251
k__Heunggongvirae|p__Uroviricota|c__Caudoviricetes|o__Caudovirales|f__Siphoviridae|g__Slepowronvirus|s__Listeria phage B025	-0.79336	9.00823	5.20052e-06	4.23355e-05
k__Heunggongvirae|p__Uroviricota|c__Caudoviricetes|o__Caudovirales|f__Siphoviridae|g__Leicestervirus|s__Clostridioides virus phiCD38-2	-0.748602	12.9095	4.70819e-06	3.8936e-05
k__Heunggongvirae|p__Uroviricota|c__Caudoviricetes|o__Caudovirales|f__Myoviridae|g__Becedseptimavirus|s__Bacillus virus BCD7	-1.01197	8.66337	3.72682e-06	3.1572e-05
k__Heunggongvirae|p__Uroviricota|c__Caudoviricetes|o__Caudovirales|f__Siphoviridae|g__Elerivirus|s__Microbacterium virus Eleri	1.26737	4.50899	2.21722e-06	1.97465e-05
k__Heunggongvirae|p__Uroviricota|c__Caudoviricetes|o__Caudovirales|f__Siphoviridae|g__Nyceiraevirus|s__Gordonia virus Nyceirae	-1.44443	10.4463	1.67045e-06	1.52685e-05
k__Heunggongvirae|p__Uroviricota|c__Caudoviricetes|o__Caudovirales|f__Myoviridae|g__Phikzvirus|s__Pseudomonas virus phiKZ	-1.62255	1.97756	9.06878e-07	8.93464e-06
k__Heunggongvirae|p__Uroviricota|c__Caudoviricetes|o__Caudovirales|f__Siphoviridae|s__Gordonia phage Zipp	1.95307	5.06359	7.5352e-07	7.64074e-06
k__Heunggongvirae|p__Uroviricota|c__Caudoviricetes|o__Caudovirales|f__Myoviridae|g__Ayohtrevirus|s__Arthrobacter virus Abba	1.03981	9.07197	4.85112e-08	6.56477e-07
k__Heunggongvirae|p__Uroviricota|c__Caudoviricetes|o__Caudovirales|f__Podoviridae|s__crAssphage cr118_1	1.18513	9.64	3.12704e-08	4.52552e-07
k__Heunggongvirae|p__Uroviricota|c__Caudoviricetes|o__Caudovirales|f__Herelleviridae|g__Mooreparkvirus|s__Lactobacillus virus Lb338-1	3.0488	3.86599	2.09141e-08	3.15833e-07
k__Heunggongvirae|p__Uroviricota|c__Caudoviricetes|o__Caudovirales|f__Siphoviridae|s__Gordonia phage Verity	4.26575	2.76758	1.36978e-08	2.19586e-07
k__Heunggongvirae|p__Uroviricota|c__Caudoviricetes|o__Caudovirales|f__Myoviridae|g__Pakpunavirus|s__Pseudomonas virus MAG1	3.64123	2.0234	6.00977e-09	1.0437e-07
k__Heunggongvirae|p__Uroviricota|c__Caudoviricetes|o__Caudovirales|f__Siphoviridae|s__Streptococcus phage phiARI0468-2	-1.31918	6.47862	2.73798e-09	4.91892e-08
k__Heunggongvirae|p__Uroviricota|c__Caudoviricetes|o__Caudovirales|f__Guelinviridae|g__Brucesealvirus|s__Clostridium virus phiCPV4	2.64867	1.78359	5.907e-10	1.28231e-08
k__Heunggongvirae|p__Uroviricota|c__Caudoviricetes|o__Caudovirales|f__Siphoviridae|s__Lactococcus phage bIL310	-1.52366	8.29348	5.12129e-10	1.1354e-08
k__Heunggongvirae|p__Uroviricota|c__Caudoviricetes|o__Caudovirales|f__Autographiviridae|g__Cyclitvirus|s__Vibrio virus Cyclit	-3.40756	1.85316	8.5605e-11	2.23001e-09
k__Heunggongvirae|p__Uroviricota|c__Caudoviricetes|o__Caudovirales|f__Siphoviridae|g__Jerseyvirus|s__Salmonella phage vB_SenS-Ent2	-5.12107	1.54263	4.95755e-11	1.35941e-09
k__Heunggongvirae|p__Uroviricota|c__Caudoviricetes|o__Caudovirales|f__Myoviridae|s__Gordonia phage Pupper	4.42268	1.94483	1.45934e-12	4.90527e-11
k__Heunggongvirae|p__Uroviricota|c__Caudoviricetes|o__Caudovirales|f__Podoviridae|s__Cellulophaga phage phi14:2	-2.90551	5.68296	7.10379e-16	3.52483e-14
k__Heunggongvirae|p__Uroviricota|c__Caudoviricetes|o__Caudovirales|f__Siphoviridae|g__Appavirus|s__Microbacterium virus Appa	-2.68921	4.62655	5.39932e-17	3.30946e-15
k__Heunggongvirae|p__Uroviricota|c__Caudoviricetes|o__Caudovirales|f__Myoviridae|g__Seoulvirus|s__Salmonella virus SPN3US	2.69025	2.78646	7.24198e-18	5.03076e-16
k__Heunggongvirae|p__Uroviricota|c__Caudoviricetes|o__Caudovirales|f__Salasmaviridae|g__Claudivirus|s__Bacillus virus Stitch	5.58047	3.0433	1.07102e-18	8.58463e-17
k__Heunggongvirae|p__Uroviricota|c__Caudoviricetes|o__Caudovirales|f__Guelinviridae|g__Brucesealvirus|s__Clostridium virus phiZP2	4.38065	2.90454	1.4338e-19	1.24502e-17
k__Heunggongvirae|p__Uroviricota|c__Caudoviricetes|o__Caudovirales|f__Salasmaviridae|g__Klosterneuburgvirus|s__Bacillus virus MGB1	-4.05138	4.0068	1.64859e-20	1.90871e-18
k__Heunggongvirae|p__Uroviricota|c__Caudoviricetes|o__Caudovirales|f__Podoviridae|s__Dunaliella viridis virus SI2	-4.40501	3.95572	1.46215e-20	1.90445e-18
k__Heunggongvirae|p__Uroviricota|c__Caudoviricetes|o__Caudovirales|f__Autographiviridae|g__Ghunavirus|s__Pseudomonas virus KNP	-5.57918	3.8989	8.37734e-23	1.45486e-20
k__Heunggongvirae|p__Uroviricota|c__Caudoviricetes|o__Caudovirales|f__Guelinviridae|g__Capvunavirus|s__Clostridium virus CpV1	5.10478	5.53897	1.15971e-27	6.04209e-25
k__Heunggongvirae|p__Uroviricota|c__Caudoviricetes|o__Caudovirales|f__Siphoviridae|g__Steinhofvirus|s__Achromobacter virus JWX	2.28308	1.98398	1.17309e-05	8.60813e-05
k__Heunggongvirae|p__Uroviricota|c__Caudoviricetes|o__Caudovirales|f__Podoviridae|s__crAssphage cr53_1	1.15635	9.50038	1.19716e-05	8.72337e-05
k__Heunggongvirae|p__Uroviricota|c__Caudoviricetes|o__Caudovirales|f__Siphoviridae|s__Geobacillus phage GBK2	0.622424	10.2128	1.25553e-05	8.97622e-05
k__Heunggongvirae|p__Uroviricota|c__Caudoviricetes|o__Caudovirales|f__Siphoviridae|g__Lacnuvirus|s__Lactobacillus virus LcNu	-1.11443	3.46952	1.41756e-05	9.98039e-05
k__Heunggongvirae|p__Uroviricota|c__Caudoviricetes|o__Caudovirales|f__Podoviridae|s__Cellulophaga phage phi46:3	0.539187	8.54941	0.00227617	0.00685483
k__Heunggongvirae|p__Uroviricota|c__Caudoviricetes|o__Caudovirales|f__Siphoviridae|s__Mannheimia phage vB_MhS_587AP2	-0.805617	3.12727	0.00217786	0.00661614
f__Bicaudaviridae|s__Sulfolobus virus STSV1	-4.60279	3.06351	0.00209058	0.006407
k__Heunggongvirae|p__Uroviricota|c__Caudoviricetes|o__Caudovirales|f__Siphoviridae|s__Streptococcus phage phiARI0460-1	-0.530998	4.90387	0.00207154	0.00637339
k__Heunggongvirae|p__Uroviricota|c__Caudoviricetes|o__Caudovirales|f__Siphoviridae|g__Kostyavirus|s__Mycobacterium virus Eureka	1.27972	2.93955	0.00173297	0.00550536
k__Heunggongvirae|p__Uroviricota|c__Caudoviricetes|o__Caudovirales|f__Myoviridae|g__Pseudotevenvirus|s__Citrobacter virus Margaery	-1.01109	3.36288	0.00169699	0.00542412
k__Heunggongvirae|p__Uroviricota|c__Caudoviricetes|o__Caudovirales|f__Siphoviridae|s__Streptococcus phage 315.1	0.468881	10.9053	0.00157148	0.00508535
k__Heunggongvirae|p__Uroviricota|c__Caudoviricetes|o__Caudovirales|f__Siphoviridae|s__Cellulophaga phage phi10:1	0.623812	9.69403	0.001391	0.00454364
k__Heunggongvirae|p__Uroviricota|c__Caudoviricetes|o__Caudovirales|f__Siphoviridae|s__Paenibacillus phage PG1	0.34416	12.0593	0.00134981	0.00443871
k__Heunggongvirae|p__Uroviricota|c__Caudoviricetes|o__Caudovirales|f__Siphoviridae|g__Trinavirus|s__Rhodococcus virus Trina	0.579991	8.03253	0.00128398	0.00430051
k__Heunggongvirae|p__Uroviricota|c__Caudoviricetes|o__Caudovirales|f__Siphoviridae|s__Thermoanaerobacterium phage THSA-485A	0.382396	10.6977	0.00091997	0.00321681
f__Bicaudaviridae|s__Sulfolobus monocaudavirus SMV1	-1.00108	3.71424	0.000863551	0.00307106
k__Heunggongvirae|p__Uroviricota|c__Caudoviricetes|o__Caudovirales|f__Siphoviridae|g__Cheoctovirus|s__Mycobacterium phage Galactic	-2.64205	2.18029	0.000675932	0.00249759
k__Heunggongvirae|p__Uroviricota|c__Caudoviricetes|o__Caudovirales|f__Autographiviridae|g__Stopavirus|s__Pelagibacter virus HTVC011P	-0.796886	3.84104	0.00273335	0.00795572
k__Heunggongvirae|p__Uroviricota|c__Caudoviricetes|o__Caudovirales|f__Myoviridae|g__Eurybiavirus|s__Prochlorococcus virus MED4-213	0.861032	6.57755	0.00048079	0.0018905
k__Heunggongvirae|p__Uroviricota|c__Caudoviricetes|o__Caudovirales|f__Podoviridae|s__Pseudomonas phage AF	0.583765	9.17721	0.000255431	0.00112779
k__Heunggongvirae|p__Uroviricota|c__Caudoviricetes|o__Caudovirales|f__Myoviridae|g__Certrevirus|s__Cronobacter virus CR9	0.926134	5.64026	0.000246738	0.00109405
k__Heunggongvirae|p__Uroviricota|c__Caudoviricetes|o__Caudovirales|f__Siphoviridae|g__Colunavirus|s__Lactobacillus virus CL1	-1.12288	4.28211	0.000189975	0.000895718
k__Heunggongvirae|p__Uroviricota|c__Caudoviricetes|o__Caudovirales|f__Ackermannviridae|g__Miltonvirus|s__Serratia virus MAM1	0.682173	5.472	0.000184488	0.00088182
k__Heunggongvirae|p__Uroviricota|c__Caudoviricetes|o__Caudovirales|f__Myoviridae|g__Colneyvirus|s__Clostridioides virus phiMMP02	-1.11053	2.87846	0.000170515	0.00082386
k__Heunggongvirae|p__Uroviricota|c__Caudoviricetes|o__Caudovirales|f__Siphoviridae|g__Stanholtvirus|s__Burkholderia virus phi6442	-0.846745	7.48323	0.000133646	0.000666312
k__Heunggongvirae|p__Uroviricota|c__Caudoviricetes|o__Caudovirales|f__Myoviridae|g__Shirahamavirus|s__Tenacibaculum virus PTm1	-1.08912	9.07626	0.000113169	0.0005809
k__Heunggongvirae|p__Uroviricota|c__Caudoviricetes|o__Caudovirales|f__Siphoviridae|s__Listeria phage LP-030-3	-1.25571	5.84983	8.43418e-05	0.000460127
k__Heunggongvirae|p__Uroviricota|c__Caudoviricetes|o__Caudovirales|f__Siphoviridae|g__Kojivirus|s__Microbacterium virus Golden	-1.04465	6.44943	3.28245e-05	0.000204809
k__Heunggongvirae|p__Uroviricota|c__Caudoviricetes|o__Caudovirales|f__Salasmaviridae|g__Mingyongvirus|s__Bacillus virus VMY22	1.22128	3.92154	2.90039e-05	0.000183164
k__Heunggongvirae|p__Uroviricota|c__Caudoviricetes|o__Caudovirales|f__Myoviridae|s__Psychrobacter phage pOW20-A	1.28964	5.94507	2.62367e-05	0.000168757
k__Heunggongvirae|p__Uroviricota|c__Caudoviricetes|o__Caudovirales|f__Guelinviridae|g__Gregsiragusavirus|s__Clostridium virus CPD2	1.27763	3.44618	2.22024e-05	0.000146424
k__Heunggongvirae|p__Uroviricota|c__Caudoviricetes|o__Caudovirales|f__Siphoviridae|g__Maenadvirus|s__Lactobacillus virus Satyr	1.43812	3.3473	1.59776e-05	0.000111736
k__Heunggongvirae|p__Uroviricota|c__Caudoviricetes|o__Caudovirales|f__Siphoviridae|g__Phietavirus|s__Staphylococcus virus phiMR11	-0.945095	7.73861	0.000468205	0.00184799
k__Heunggongvirae|p__Uroviricota|c__Caudoviricetes|o__Caudovirales|f__Autographiviridae|g__Drulisvirus|s__Klebsiella virus myPSH1235					6.14998	1.36822	0.00044716	0.00307876
k__Heunggongvirae|p__Uroviricota|c__Caudoviricetes|o__Caudovirales|f__Siphoviridae|g__Bronvirus|s__Mycobacterium phage Whirlwind					1.02288	7.5434	0.000626892	0.00412131
k__Heunggongvirae|p__Uroviricota|c__Caudoviricetes|o__Caudovirales|f__Siphoviridae|s__Streptococcus phage phiARI0031					-1.12643	3.53652	0.00090969	0.00561803
k__Heunggongvirae|p__Uroviricota|c__Caudoviricetes|o__Caudovirales|f__Schitoviridae|g__Plymouthvirus|s__Roseovarius Plymouth podovirus 1									-1.93844	5.74406	0.00112753	0.00298136
k__Heunggongvirae|p__Uroviricota|c__Caudoviricetes|o__Caudovirales|f__Siphoviridae|g__Unaquatrovirus|s__Leuconostoc virus LN25									-1.05641	4.77229	0.00110617	0.00294785
k__Heunggongvirae|p__Uroviricota|c__Caudoviricetes|o__Caudovirales|f__Herelleviridae|g__Caeruleovirus|s__Bacillus virus Deepblue									0.918998	9.13037	0.000876286	0.00238519
k__Heunggongvirae|p__Uroviricota|c__Caudoviricetes|o__Caudovirales|f__Siphoviridae|g__Bronvirus|s__Mycobacterium phage Finemlucis									-1.15213	4.44366	0.000723798	0.0020187
k__Heunggongvirae|p__Uroviricota|c__Caudoviricetes|o__Caudovirales|f__Siphoviridae|g__Skunavirus|s__Lactococcus virus CHPC965									1.69238	3.22078	0.000644657	0.00182802
k__Heunggongvirae|p__Uroviricota|c__Caudoviricetes|o__Caudovirales|f__Siphoviridae|g__Coventryvirus|s__Staphylococcus virus phiSP44-1									-0.786259	6.85935	0.000585974	0.00167093
k__Heunggongvirae|p__Uroviricota|c__Caudoviricetes|o__Caudovirales|f__Myoviridae|g__Kolesnikvirus|s__Erwinia virus M7									5.89432	2.86876	0.000527841	0.00151791
k__Heunggongvirae|p__Uroviricota|c__Caudoviricetes|o__Caudovirales|f__Siphoviridae|s__Lactobacillus phage phiPYB5									-1.1823	5.51268	0.000505491	0.00147026
k__Heunggongvirae|p__Uroviricota|c__Caudoviricetes|o__Caudovirales|f__Siphoviridae|s__Streptococcus phage SM1									-0.431213	11.6017	0.000487496	0.00142387
k__Heunggongvirae|p__Uroviricota|c__Caudoviricetes|o__Caudovirales|f__Siphoviridae|g__Weaselvirus|s__Rhodococcus virus Weasel									1.65183	5.75175	0.000435833	0.00130111
k__Heunggongvirae|p__Uroviricota|c__Caudoviricetes|o__Caudovirales|f__Siphoviridae|s__Lactobacillus phage Lv-1									-1.05242	6.45027	0.000324481	0.000991957
k__Heunggongvirae|p__Uroviricota|c__Caudoviricetes|o__Caudovirales|f__Siphoviridae|g__Skunavirus|s__Lactococcus virus 16802									2.09615	2.75976	0.000322335	0.000988364
k__Heunggongvirae|p__Uroviricota|c__Caudoviricetes|o__Caudovirales|f__Siphoviridae|s__Bacillus phage vB_BanS-Tsamsa									-0.52752	11.8974	0.000312064	0.000959763
k__Heunggongvirae|p__Uroviricota|c__Caudoviricetes|o__Caudovirales|f__Siphoviridae|g__Abidjanvirus|s__Pseudomonas virus Ab18									1.50372	3.1293	0.000212795	0.000689889
k__Heunggongvirae|p__Uroviricota|c__Caudoviricetes|o__Caudovirales|f__Myoviridae|s__Rhodothermus phage RM378									1.26738	7.5302	0.000209578	0.00068163
k__Heunggongvirae|p__Uroviricota|c__Caudoviricetes|o__Caudovirales|f__Myoviridae|g__Naesvirus|s__Burkholderia virus Bcep1									-3.52157	1.64209	0.00019713	0.000643199
k__Heunggongvirae|p__Uroviricota|c__Caudoviricetes|o__Caudovirales|f__Siphoviridae|s__Clostridium phage phiCP39-O									-0.554293	13.274	0.000172306	0.000571361
k__Sangervirae|p__Phixviricota|c__Malgrandaviricetes|o__Petitvirales|f__Microviridae|s__Parabacteroides phage YZ-2015b									1.62613	4.22227	9.9493e-05	0.000345679
k__Heunggongvirae|p__Uroviricota|c__Caudoviricetes|o__Caudovirales|f__Salasmaviridae|g__Cepunavirus|s__Streptococcus virus Cp7									1.34309	3.86007	7.89914e-05	0.000284146
k__Heunggongvirae|p__Uroviricota|c__Caudoviricetes|o__Caudovirales|f__Siphoviridae|g__Ravarandavirus|s__Nodularia virus 2AV2									1.66816	2.48278	6.66979e-05	0.00024574
k__Heunggongvirae|p__Uroviricota|c__Caudoviricetes|o__Caudovirales|f__Siphoviridae|g__Skunavirus|s__Lactococcus virus P680									2.25751	2.63379	6.59233e-05	0.000244036
k__Heunggongvirae|p__Uroviricota|c__Caudoviricetes|o__Caudovirales|f__Siphoviridae|g__Casadabanvirus|s__Pseudomonas phage JBD69									1.41498	4.42457	5.3013e-05	0.00020137
k__Heunggongvirae|p__Uroviricota|c__Caudoviricetes|o__Caudovirales|f__Siphoviridae|g__Yonseivirus|s__Klebsiella phage KPN U2874									1.52493	4.38837	2.44564e-05	9.91896e-05
k__Heunggongvirae|p__Uroviricota|c__Caudoviricetes|o__Caudovirales|f__Siphoviridae|g__Peeveelvirus|s__Staphylococcus virus 108PVL									1.53389	6.69996	2.30516e-05	9.4623e-05
k__Bamfordvirae|p__Nucleocytoviricota|c__Megaviricetes|o__Algavirales|f__Phycodnaviridae|s__Aureococcus anophagefferens virus									0.899974	7.53363	2.03225e-05	8.64454e-05
k__Heunggongvirae|p__Uroviricota|c__Caudoviricetes|o__Caudovirales|f__Ackermannviridae|g__Kujavirus|s__Vibrio virus Kuja									1.002	7.10538	1.47005e-05	6.34115e-05
k__Heunggongvirae|p__Uroviricota|c__Caudoviricetes|o__Caudovirales|f__Siphoviridae|g__Fernvirus|s__Paenibacillus virus P123									-0.876515	10.7916	1.35495e-05	5.94543e-05
k__Heunggongvirae|p__Uroviricota|c__Caudoviricetes|o__Caudovirales|f__Podoviridae|g__Traversvirus|s__Escherichia virus Min27									1.86785	1.79734	0.00128318	0.00334942
k__Heunggongvirae|p__Uroviricota|c__Caudoviricetes|o__Caudovirales|f__Siphoviridae|g__Skunavirus|s__Lactococcus virus CHPC52									1.77579	3.01879	0.00162522	0.00417796
k__Heunggongvirae|p__Uroviricota|c__Caudoviricetes|o__Caudovirales|f__Myoviridae|g__Henunavirus|s__Erwinia virus SNUABM01									-0.846318	4.81588	0.00165909	0.0042543
k__Heunggongvirae|p__Uroviricota|c__Caudoviricetes|o__Caudovirales|f__Siphoviridae|g__Biseptimavirus|s__Staphylococcus virus SA1014ruMSSAST7									-0.739464	5.45649	0.00174949	0.00445245
k__Heunggongvirae|p__Uroviricota|c__Caudoviricetes|o__Caudovirales|f__Myoviridae|s__Prochlorococcus phage P-TIM68									0.690081	4.8486	0.0225968	0.0415978
k__Heunggongvirae|p__Uroviricota|c__Caudoviricetes|o__Caudovirales|f__Siphoviridae|s__Streptococcus phage phiARI0131-1									0.650459	4.73899	0.0220491	0.0407832
k__Heunggongvirae|p__Uroviricota|c__Caudoviricetes|o__Caudovirales|f__Herelleviridae|g__Caeruleovirus|s__Bacillus virus Bc431									-0.539073	8.97326	0.0217968	0.0404911
k__Heunggongvirae|p__Uroviricota|c__Caudoviricetes|o__Caudovirales|f__Myoviridae|g__Phapecoctavirus|s__Escherichia phage nepoznato									-2.26276	1.67186	0.0216341	0.0402623
k__Heunggongvirae|p__Uroviricota|c__Caudoviricetes|o__Caudovirales|f__Siphoviridae|g__Larmunavirus|s__Lactobacillus virus Lrm1									-0.596382	10.8178	0.0205684	0.0384902
k__Heunggongvirae|p__Uroviricota|c__Caudoviricetes|o__Caudovirales|f__Siphoviridae|g__Yuavirus|s__Pseudomonas virus Yua									1.21308	3.44046	0.0196735	0.0368832
k__Heunggongvirae|p__Uroviricota|c__Caudoviricetes|o__Caudovirales|f__Siphoviridae|g__Avanivirus|s__Mycobacterium phage Zapner									-0.507151	5.06589	0.0177818	0.0337093
k__Heunggongvirae|p__Uroviricota|c__Caudoviricetes|o__Caudovirales|f__Myoviridae|g__Colneyvirus|s__Clostridioides virus CDKM9									-0.394719	8.8923	0.0170337	0.0324743
k__Heunggongvirae|p__Uroviricota|c__Caudoviricetes|o__Caudovirales|f__Siphoviridae|g__Junavirus|s__Lactobacillus virus LJ									-1.58713	2.7849	0.0167726	0.0320949
k__Heunggongvirae|p__Uroviricota|c__Caudoviricetes|o__Caudovirales|f__Siphoviridae|s__Streptococcus phage T12									-0.433607	10.36	0.0152172	0.0292838
k__Heunggongvirae|p__Uroviricota|c__Caudoviricetes|o__Caudovirales|f__Myoviridae|s__Streptococcus phage EJ-1									-0.285048	10.9353	0.0126989	0.0249084
k__Heunggongvirae|p__Uroviricota|c__Caudoviricetes|o__Caudovirales|f__Myoviridae|g__Kisquinquevirus|s__Burkholderia virus KS5									-1.3191	3.39163	0.0122158	0.0240535
k__Heunggongvirae|p__Uroviricota|c__Caudoviricetes|o__Caudovirales|f__Siphoviridae|g__Doucettevirus|s__Propionibacterium virus Doucette									-0.922415	8.17799	0.0113723	0.0224796
k__Heunggongvirae|p__Uroviricota|c__Caudoviricetes|o__Caudovirales|f__Siphoviridae|g__Pleetrevirus|s__Lactobacillus virus iLp84									2.17189	3.20503	1.15018e-05	5.15805e-05
k__Heunggongvirae|p__Uroviricota|c__Caudoviricetes|o__Caudovirales|f__Siphoviridae|g__Cheoctovirus|s__Mycobacterium virus RockyHorror									2.84865	1.59284	0.0105321	0.0210229
k__Heunggongvirae|p__Uroviricota|c__Caudoviricetes|o__Caudovirales|f__Siphoviridae|g__Sukhumvitvirus|s__Lactobacillus virus T25									-0.478822	8.11275	0.00803707	0.0166974
k__Heunggongvirae|p__Uroviricota|c__Caudoviricetes|o__Caudovirales|f__Siphoviridae|g__Slepowronvirus|s__Listeria virus LP101									0.691104	5.85347	0.00656159	0.0139451
k__Heunggongvirae|p__Uroviricota|c__Caudoviricetes|o__Caudovirales|f__Myoviridae|g__Llyrvirus|s__Synechococcus virus SSKS1									-0.663796	8.47212	0.0052773	0.0115533
k__Heunggongvirae|p__Uroviricota|c__Caudoviricetes|o__Caudovirales|f__Siphoviridae|s__Riemerella phage RAP44									0.886161	14.9512	0.00527496	0.0115533
k__Heunggongvirae|p__Uroviricota|c__Caudoviricetes|o__Caudovirales|f__Siphoviridae|g__Lillamyvirus|s__Flavobacterium virus Snork									1.17007	4.15001	0.00496552	0.0109651
k__Heunggongvirae|p__Uroviricota|c__Caudoviricetes|o__Caudovirales|f__Siphoviridae|g__Skunavirus|s__Lactococcus virus CHPC964									1.89637	2.34744	0.0045788	0.0102119
k__Heunggongvirae|p__Uroviricota|c__Caudoviricetes|o__Caudovirales|f__Myoviridae|g__Eneladusvirus|s__Yersinia virus Yen9-04									-0.957539	5.76569	0.00452025	0.0101357
k__Heunggongvirae|p__Uroviricota|c__Caudoviricetes|o__Caudovirales|f__Autographiviridae|g__Chatterjeevirus|s__Vibrio virus ICP3									-1.70315	7.72238	0.00434722	0.00979087
k__Heunggongvirae|p__Uroviricota|c__Caudoviricetes|o__Caudovirales|f__Podoviridae|g__Lastavirus|s__Klebsiella virus LASTA									0.90882	5.94661	0.00243889	0.00592552
k__Heunggongvirae|p__Uroviricota|c__Caudoviricetes|o__Caudovirales|f__Podoviridae|s__crAssphage cr273_1									0.744006	9.90235	0.00227574	0.00560944
k__Heunggongvirae|p__Uroviricota|c__Caudoviricetes|o__Caudovirales|f__Siphoviridae|g__Cheoctovirus|s__Mycobacterium phage StAnnes									-4.10495	3.44657	0.00224106	0.00553738
k__Heunggongvirae|p__Uroviricota|c__Caudoviricetes|o__Caudovirales|f__Siphoviridae|g__Teubervirus|s__Lactococcus virus P596									1.09664	6.4766	0.00184246	0.00466573
k__Heunggongvirae|p__Uroviricota|c__Caudoviricetes|o__Caudovirales|f__Siphoviridae|g__Korravirus|s__Arthrobacter phage Greenhouse									-2.38693	2.59702	0.00183548	0.00465965
k__Heunggongvirae|p__Uroviricota|c__Caudoviricetes|o__Caudovirales|f__Myoviridae|g__Acionnavirus|s__Synechococcus virus SMbCM100									-0.971152	5.46414	0.00947061	0.0191672
k__Heunggongvirae|p__Uroviricota|c__Caudoviricetes|o__Caudovirales|f__Podoviridae|g__Oslovirus|s__Eschericia virus Lyz12581Vzw									1.68947	5.56741	1.06438e-05	4.83721e-05
k__Heunggongvirae|p__Uroviricota|c__Caudoviricetes|o__Caudovirales|f__Siphoviridae|s__Bacillus phage phBC6A51									-0.991444	9.99767	6.12508e-06	3.01224e-05
k__Heunggongvirae|p__Uroviricota|c__Caudoviricetes|o__Caudovirales|f__Autographiviridae|g__Piedvirus|s__Delftia virus IMEDE1									1.3211	5.97276	5.2277e-06	2.64189e-05
k__Heunggongvirae|p__Uroviricota|c__Caudoviricetes|o__Caudovirales|f__Myoviridae|g__Slopekvirus|s__Klebsiella virus KP27									-4.1562	4.44992	5.96995e-14	2.1705e-12
k__Heunggongvirae|p__Uroviricota|c__Caudoviricetes|o__Caudovirales|f__Myoviridae|g__Felsduovirus|s__Klebsiella virus ST437OXA245phi4-1									4.92728	5.4952	2.33946e-14	9.83061e-13
k__Heunggongvirae|p__Uroviricota|c__Caudoviricetes|o__Caudovirales|f__Myoviridae|g__Jiaodavirus|s__Klebsiella phage KP179									5.52105	6.89062	2.30676e-17	1.56552e-15
k__Heunggongvirae|p__Uroviricota|c__Caudoviricetes|o__Caudovirales|f__Myoviridae|s__Lactobacillus prophage Lj771									3.16281	6.63693	1.11494e-17	8.1072e-16
k__Heunggongvirae|p__Uroviricota|c__Caudoviricetes|o__Caudovirales|f__Siphoviridae|g__Pahexavirus|s__Propionibacterium virus PHL301M00									5.19603	4.55617	6.33954e-18	4.96435e-16
k__Heunggongvirae|p__Uroviricota|c__Caudoviricetes|o__Caudovirales|f__Podoviridae|g__Schmidvirus|s__Helicobacter virus KHP30									4.5055	3.48809	8.56432e-19	7.26539e-17
k__Heunggongvirae|p__Uroviricota|c__Caudoviricetes|o__Caudovirales|f__Siphoviridae|s__Idiomarinaceae phage 1N2-2									3.45273	6.52781	2.25521e-22	3.27972e-20
k__Heunggongvirae|p__Uroviricota|c__Caudoviricetes|o__Caudovirales|f__Autographiviridae|g__Chatterjeevirus|s__Vibrio virus N4					-0.972867	6.84131	0.013443	0.0456612
k__Sangervirae|p__Phixviricota|c__Malgrandaviricetes|o__Petitvirales|f__Microviridae|g__Chlamydiamicrovirus|s__Chlamydia virus Chp2					-1.36964	3.40181	0.0128862	0.0440639
k__Heunggongvirae|p__Uroviricota|c__Caudoviricetes|o__Caudovirales|f__Myoviridae|g__Tigrvirus|s__Burkholderia virus phiE202					-0.574863	8.43582	0.0096075	0.0345938
k__Heunggongvirae|p__Uroviricota|c__Caudoviricetes|o__Caudovirales|f__Myoviridae|s__Escherichia phage vB_EcoM_PHB05					-0.928549	3.78436	0.00935736	0.0340083
k__Heunggongvirae|p__Uroviricota|c__Caudoviricetes|o__Caudovirales|f__Myoviridae|g__Tequatrovirus|s__Escherichia virus F2					1.22439	3.53428	0.00898117	0.0329202
k__Heunggongvirae|p__Uroviricota|c__Caudoviricetes|o__Caudovirales|f__Siphoviridae|g__Phietavirus|s__Staphylococcus virus SA13					1.8614	4.01276	0.00692449	0.0271387
k__Heunggongvirae|p__Uroviricota|c__Caudoviricetes|o__Caudovirales|f__Siphoviridae|g__Cheoctovirus|s__Mycobacterium phage SassyB									7.2459	4.73692	8.84818e-13	2.59946e-11
k__Heunggongvirae|p__Uroviricota|c__Caudoviricetes|o__Caudovirales|f__Podoviridae|g__Lessievirus|s__Burkholderia virus Bcepil02					-0.966963	3.2738	0.00663691	0.026418
k__Heunggongvirae|p__Uroviricota|c__Caudoviricetes|o__Caudovirales|f__Siphoviridae|g__Casadabanvirus|s__Pseudomonas virus D3112					-1.85179	3.09379	0.00558494	0.023324
k__Heunggongvirae|p__Uroviricota|c__Caudoviricetes|o__Caudovirales|f__Myoviridae|s__Acinetobacter phage phiAC-1					-0.92338	6.3137	0.00464596	0.0201457
k__Heunggongvirae|p__Uroviricota|c__Caudoviricetes|o__Caudovirales|f__Herelleviridae|g__Schiekvirus|s__Enterococcus virus EFDG1					-0.543713	6.02881	0.00374673	0.0168934
k__Heunggongvirae|p__Uroviricota|c__Caudoviricetes|o__Caudovirales|f__Siphoviridae|g__Gaiavirus|s__Mycobacterium virus Gaia					0.798566	5.83962	0.0030079	0.0140599
k__Heunggongvirae|p__Uroviricota|c__Caudoviricetes|o__Caudovirales|f__Siphoviridae|g__Muminvirus|s__Flavobacterium virus Filifjonk					-1.3656	2.59318	0.00273374	0.0131807
k__Heunggongvirae|p__Uroviricota|c__Caudoviricetes|o__Caudovirales|f__Siphoviridae|g__Samistivirus|s__Streptomyces virus Jay2Jay					2.50956	2.68447	0.0026712	0.0129617
k__Heunggongvirae|p__Uroviricota|c__Caudoviricetes|o__Caudovirales|f__Siphoviridae|s__Streptococcus virus 9873					-0.675714	8.40083	0.00200933	0.0104464
k__Heunggongvirae|p__Uroviricota|c__Caudoviricetes|o__Caudovirales|f__Siphoviridae|s__Clostridium phage phiCP34O					-0.532007	8.72676	0.00200194	0.0104464
k__Heunggongvirae|p__Uroviricota|c__Caudoviricetes|o__Caudovirales|f__Autographiviridae|g__Drulisvirus|s__Klebsiella virus SU552A					5.84602	1.46204	0.00154811	0.00848131
k__Heunggongvirae|p__Uroviricota|c__Caudoviricetes|o__Caudovirales|f__Siphoviridae|s__Mycobacterium phage Kumao					0.763339	8.2715	0.00151492	0.00838968
k__Heunggongvirae|p__Uroviricota|c__Caudoviricetes|o__Caudovirales|f__Siphoviridae|g__Sonalivirus|s__Arthrobacter virus Sonali					1.48676	4.37573	0.00147143	0.00819338
k__Heunggongvirae|p__Uroviricota|c__Caudoviricetes|o__Caudovirales|f__Siphoviridae|s__Listonella phage phiHSIC					-1.01284	4.73262	0.00132144	0.0073986
k__Heunggongvirae|p__Uroviricota|c__Caudoviricetes|o__Caudovirales|f__Siphoviridae|g__Phietavirus|s__Staphylococcus virus SAP27					-0.873613	3.99707	0.00102363	0.00617206
k__Heunggongvirae|p__Uroviricota|c__Caudoviricetes|o__Caudovirales|f__Siphoviridae|s__Vibrio phage VpKK5					1.16376	6.98397	0.00656466	0.0263015
k__Heunggongvirae|p__Uroviricota|c__Caudoviricetes|o__Caudovirales|f__Siphoviridae|s__Streptococcus phage PH15									-0.458232	7.31197	0.0251492	0.0457176
k__Heunggongvirae|p__Uroviricota|c__Caudoviricetes|o__Caudovirales|f__Siphoviridae|g__Skunavirus|s__Lactococcus virus bIBBF12									5.42687	3.37155	1.70371e-12	4.44711e-11
k__Heunggongvirae|p__Uroviricota|c__Caudoviricetes|o__Caudovirales|f__Myoviridae|g__Peduovirus|s__Yersinia phage vB_YpM_46									7.76235	7.84638	9.0495e-12	1.96008e-10
k__Heunggongvirae|p__Uroviricota|c__Caudoviricetes|o__Caudovirales|f__Siphoviridae|g__Skunavirus|s__Lactococcus virus PhiS0139									3.432	2.97019	5.06572e-06	2.58061e-05
k__Heunggongvirae|p__Uroviricota|c__Caudoviricetes|o__Caudovirales|f__Myoviridae|g__Thornevirus|s__Bacillus virus SP15									1.1829	9.11495	4.21721e-06	2.19037e-05
k__Heunggongvirae|p__Uroviricota|c__Caudoviricetes|o__Caudovirales|f__Siphoviridae|g__Skunavirus|s__Lactococcus virus P656									3.05582	2.75398	3.85046e-06	2.03097e-05
k__Heunggongvirae|p__Uroviricota|c__Caudoviricetes|o__Caudovirales|f__Siphoviridae|g__Skunavirus|s__Lactococcus virus P1532									2.86167	2.28904	2.53486e-06	1.42568e-05
k__Heunggongvirae|p__Uroviricota|c__Caudoviricetes|o__Caudovirales|f__Siphoviridae|g__Biseptimavirus|s__Staphylococcus virus P954									-1.37453	5.46363	2.31418e-06	1.31469e-05
k__Heunggongvirae|p__Uroviricota|c__Caudoviricetes|o__Caudovirales|f__Herelleviridae|g__Okubovirus|s__Bacillus virus Camphawk									-1.00594	4.54581	1.94219e-06	1.12338e-05
k__Heunggongvirae|p__Uroviricota|c__Caudoviricetes|o__Caudovirales|f__Siphoviridae|g__Cheoctovirus|s__Mycobacterium virus Llij									-4.45375	2.51208	1.6476e-06	9.75151e-06
k__Heunggongvirae|p__Uroviricota|c__Caudoviricetes|o__Caudovirales|f__Myoviridae|g__Felixounavirus|s__Salmonella virus Si3									5.79033	5.7609	1.34534e-06	8.1521e-06
k__Heunggongvirae|p__Uroviricota|c__Caudoviricetes|o__Caudovirales|f__Siphoviridae|g__Timquatrovirus|s__Mycobacterium virus Fionnbarth									-2.79109	4.59669	1.19081e-06	7.39172e-06
k__Heunggongvirae|p__Uroviricota|c__Caudoviricetes|o__Caudovirales|f__Siphoviridae|g__Shapirovirus|s__Caulobacter virus Magneto									-1.81856	5.02654	8.26252e-07	5.49755e-06
k__Heunggongvirae|p__Uroviricota|c__Caudoviricetes|o__Caudovirales|f__Myoviridae|s__Vibrio phage VBM1									1.98963	2.24092	4.41281e-07	3.20875e-06
k__Heunggongvirae|p__Uroviricota|c__Caudoviricetes|o__Caudovirales|f__Siphoviridae|s__Pseudoalteromonas phage H105/1									-2.5734	4.52767	1.18876e-07	9.45434e-07
k__Heunggongvirae|p__Uroviricota|c__Caudoviricetes|o__Caudovirales|f__Siphoviridae|g__Pahexavirus|s__Propionibacterium virus Procrass1									2.88532	5.00836	6.09116e-08	5.392e-07
k__Heunggongvirae|p__Uroviricota|c__Caudoviricetes|o__Caudovirales|f__Siphoviridae|g__Picardvirus|s__Streptomyces virus Picard									2.93533	3.88795	3.27569e-12	7.93964e-11
k__Heunggongvirae|p__Uroviricota|c__Caudoviricetes|o__Caudovirales|f__Siphoviridae|s__Yersinia phage PY54									1.68628	5.94291	5.78651e-08	5.21298e-07
k__Heunggongvirae|p__Uroviricota|c__Caudoviricetes|o__Caudovirales|f__Siphoviridae|g__Gorganvirus|s__Proteus virus Isfahan									2.79641	3.95087	2.7539e-08	2.59581e-07
k__Heunggongvirae|p__Uroviricota|c__Caudoviricetes|o__Caudovirales|f__Siphoviridae|g__Labanvirus|s__Flavobacterium virus Laban									1.84085	10.669	1.32624e-08	1.35011e-07
k__Heunggongvirae|p__Uroviricota|c__Caudoviricetes|o__Caudovirales|f__Podoviridae|s__IAS virus									1.47362	7.0978	1.23073e-08	1.27845e-07
k__Heunggongvirae|p__Uroviricota|c__Caudoviricetes|o__Caudovirales|f__Siphoviridae|s__Gordonia phage GTE6									-1.96123	3.83443	5.58412e-09	6.24686e-08
k__Heunggongvirae|p__Uroviricota|c__Caudoviricetes|o__Caudovirales|f__Myoviridae|g__Slopekvirus|s__Klebsiella virus PMBT1									3.58009	1.99455	2.00806e-09	2.62078e-08
k__Heunggongvirae|p__Uroviricota|c__Caudoviricetes|o__Caudovirales|f__Podoviridae|g__Lederbergvirus|s__Escherichia virus HK620									5.9095	6.65296	8.43499e-10	1.17628e-08
k__Heunggongvirae|p__Uroviricota|c__Caudoviricetes|o__Caudovirales|f__Podoviridae|s__Cellulophaga phage phi38:1									2.61821	5.32548	4.42831e-10	6.44002e-09
k__Heunggongvirae|p__Uroviricota|c__Caudoviricetes|o__Caudovirales|f__Podoviridae|s__crAssphage cr272_1									2.50335	5.61078	3.61215e-10	5.48832e-09
k__Heunggongvirae|p__Uroviricota|c__Caudoviricetes|o__Caudovirales|f__Siphoviridae|g__Lambdavirus|s__Escherichia virus Lambda_2B8									5.60081	6.63588	2.00822e-10	3.24503e-09
k__Heunggongvirae|p__Uroviricota|c__Caudoviricetes|o__Caudovirales|f__Siphoviridae|g__Ceduovirus|s__Lactococcus virus M5938									6.24411	3.28905	1.53357e-10	2.5593e-09
k__Heunggongvirae|p__Uroviricota|c__Caudoviricetes|o__Caudovirales|f__Siphoviridae|g__Skunavirus|s__Lactococcus virus ASCC191									3.02316	4.92914	4.75281e-11	8.79702e-10
k__Heunggongvirae|p__Uroviricota|c__Caudoviricetes|o__Caudovirales|f__Siphoviridae|g__Brussowvirus|s__Streptococcus virus O1205									2.74856	3.10084	3.13729e-11	6.02596e-10
k__Heunggongvirae|p__Uroviricota|c__Caudoviricetes|o__Caudovirales|f__Siphoviridae|g__Triavirus|s__Staphylococcus virus IPLA35									2.89825	6.75825	1.19843e-11	2.48979e-10
k__Heunggongvirae|p__Uroviricota|c__Caudoviricetes|o__Caudovirales|f__Siphoviridae|s__Flavobacterium phage Fpv6									1.77845	9.48439	3.14148e-08	2.93397e-07
k__Heunggongvirae|p__Uroviricota|c__Caudoviricetes|o__Caudovirales|f__Myoviridae|g__Obolenskvirus|s__Acinetobacter virus LZ35																									0.675962	5.2645	0.0238571	0.0497647

## Sheet: S5 genus diff
Supplementary Table S5: differential analysis on TMM normalized viral genus abundance. Genera with FDR < 0.05 are displayed. FC: fold change. CPM: counts per million.
	Zeller				Yu				Feng				Vogtmann				Thomas				Yamada				Yang
	logFC	logCPM	PValue	FDR	logFC	logCPM	PValue	FDR	logFC	logCPM	PValue	FDR	logFC	logCPM	PValue	FDR	logFC	logCPM	PValue	FDR	logFC	logCPM	PValue	FDR	logFC	logCPM	PValue	FDR
k__Heunggongvirae|p__Uroviricota|c__Caudoviricetes|o__Caudovirales|f__Myoviridae|g__Reginaelenavirus	1.12618	6.29993	0.000223426	0.00107245	-1.43544	10.063	0.00155401	0.00911684	2.36767	9.34594	1.64314e-05	8.62647e-05	1.35128	7.26141	0.00633773	0.0285198	5.54004	12.0768	2.3082e-13	3.9701e-12	3.05847	9.66917	7.50994e-07	2.36904e-05	1.17655	8.29034	4.05664e-05	0.000230098
k__Heunggongvirae|p__Uroviricota|c__Caudoviricetes|o__Caudovirales|f__Siphoviridae|g__Beetrevirus	0.613761	8.30543	0.00588337	0.0157115	-1.05269	9.81871	0.00134779	0.00832321	2.95538	9.69631	3.25386e-12	9.68022e-11					3.06824	11.9714	3.39784e-08	2.36309e-07	2.31311	9.65463	2.67e-08	1.2663e-06	0.823374	8.52424	4.15632e-05	0.000231949
k__Heunggongvirae|p__Uroviricota|c__Caudoviricetes|o__Caudovirales|f__Siphoviridae|g__Cuauhtlivirus	1.26847	5.2612	0.000437794	0.00187626					3.3384	7.9224	1.89307e-08	2.04796e-07	2.38686	5.23644	3.69187e-06	3.49756e-05	4.48199	9.18106	5.05954e-10	4.70401e-09	2.66426	7.19915	1.65395e-06	3.82614e-05	0.734599	6.45261	0.0204809	0.0482781
k__Heunggongvirae|p__Uroviricota|c__Caudoviricetes|o__Caudovirales|f__Myoviridae|g__Senquatrovirus	1.42364	6.1709	5.21052e-06	3.82813e-05					2.3411	8.39853	2.09927e-06	1.38785e-05	1.8561	7.03772	0.000364248	0.00230051	5.97835	11.4739	3.92929e-15	8.44797e-14	2.2972	8.17679	5.4951e-05	0.000595875	0.75996	7.66502	0.00750421	0.021819
k__Heunggongvirae|p__Uroviricota|c__Caudoviricetes|o__Caudovirales|f__Myoviridae|g__Seongnamvirus	0.797576	7.46732	0.0126369	0.0303286					3.12859	10.1206	6.98146e-09	8.59442e-08	2.4692	8.14739	1.14428e-06	1.11335e-05	4.73003	11.9509	1.17988e-11	1.50326e-10	2.38454	9.12535	2.67355e-05	0.000319904	0.79398	8.45907	0.00738237	0.0216466
k__Heunggongvirae|p__Uroviricota|c__Caudoviricetes|o__Caudovirales|f__Siphoviridae|g__Nonagvirus	0.848297	8.18731	0.0221145	0.0468306					3.34235	10.803	4.86201e-08	4.69118e-07	3.46077	8.67807	5.95631e-09	8.9478e-08	4.41204	11.6438	4.99433e-10	4.70401e-09	2.57288	9.61296	0.000140527	0.00133164	0.785367	9.0191	0.0152463	0.0390757
k__Heunggongvirae|p__Uroviricota|c__Caudoviricetes|o__Caudovirales|f__Siphoviridae|g__Aguilavirus					-1.00033	9.6121	0.00472379	0.0227777	3.29843	9.81925	1.6653e-12	5.40466e-11	1.26321	8.30586	2.49157e-05	0.000199326	2.5005	10.4575	3.43473e-08	2.36309e-07	1.98739	9.26622	1.13159e-06	3.27218e-05	0.715578	8.61798	0.000422828	0.00176263
k__Heunggongvirae|p__Uroviricota|c__Caudoviricetes|o__Caudovirales|f__Myoviridae|g__Irrigatiovirus	0.880806	5.63034	0.00100038	0.00371275					2.92071	8.27788	1.28982e-09	1.84186e-08	1.9096	6.05843	1.37621e-05	0.000115218	3.36439	10.2951	1.80083e-07	1.10622e-06	3.09864	8.22615	1.30779e-07	5.04225e-06	0.683608	6.95255	0.0147748	0.0384368
k__Heunggongvirae|p__Uroviricota|c__Caudoviricetes|o__Caudovirales|f__Myoviridae|g__Punavirus	0.551494	11.0686	0.000452295	0.00191279					2.00965	12.0579	1.214e-10	2.5494e-09	1.30998	11.3477	2.96513e-07	3.04985e-06	2.88584	13.5692	3.71727e-11	4.26247e-10	1.43851	12.1312	2.58982e-05	0.000319904	0.408641	12.0618	0.0181631	0.0455394
k__Heunggongvirae|p__Uroviricota|c__Caudoviricetes|o__Caudovirales|f__Myoviridae|g__Tequatrovirus	0.747655	8.40449	0.0081631	0.0211418					3.4029	10.9188	3.41094e-10	5.79861e-09	2.32714	8.72957	5.70101e-08	6.62053e-07	4.67607	12.4691	2.41291e-12	3.4585e-11	1.51014	9.73414	0.000573056	0.00432284	0.679006	9.21678	0.00886415	0.0247338
k__Heunggongvirae|p__Uroviricota|c__Caudoviricetes|o__Caudovirales|f__Myoviridae|g__Saintgironsvirus	-0.468581	10.21	0.0135256	0.0314143					-1.47041	10.8973	1.19943e-06	8.56392e-06	-1.07291	10.4271	0.000761388	0.00449344	-0.89952	9.95741	0.000816425	0.00305272					-0.460372	9.7014	0.0127761	0.0337446
k__Heunggongvirae|p__Uroviricota|c__Caudoviricetes|o__Caudovirales|f__Siphoviridae|g__Lillamyvirus	0.881811	6.45889	3.57966e-06	2.80147e-05	1.01256	6.36574	0.000693615	0.0049827	0.955351	5.96553	0.00317474	0.00780935					0.911785	7.78795	0.0149601	0.0428857					0.728185	7.0186	0.000209486	0.000953711
k__Heunggongvirae|p__Uroviricota|c__Caudoviricetes|o__Caudovirales|f__Myoviridae|g__Reipivirus	0.733567	6.62333	0.000272733	0.00129189					2.88853	9.45651	2.88526e-10	5.42126e-09					8.17739	14.3256	8.38336e-22	1.15171e-19	1.96601	9.18537	0.00012525	0.00124176	1.12679	7.89796	2.5225e-06	2.42441e-05
k__Heunggongvirae|p__Uroviricota|c__Caudoviricetes|o__Caudovirales|f__Autographiviridae|g__Warsawvirus					-1.83171	8.6399	0.000278897	0.00228307	1.7595	7.38162	0.00507151	0.0117567					5.96788	10.4524	7.57609e-10	6.85836e-09	3.64049	8.0075	6.37829e-07	2.21327e-05	1.46121	6.6791	8.33763e-06	6.41071e-05
k__Heunggongvirae|p__Uroviricota|c__Caudoviricetes|o__Caudovirales|f__Myoviridae|g__Peduovirus									3.09269	12.9755	1.61602e-11	3.84613e-10	2.13459	11.0168	2.66998e-08	3.32287e-07	3.91139	13.9184	4.61168e-12	6.34567e-11	1.68958	11.5083	0.00014199	0.00133164	0.599344	11.1555	0.0158211	0.0402508
k__Heunggongvirae|p__Uroviricota|c__Caudoviricetes|o__Caudovirales|f__Myoviridae|g__Felixounavirus	-1.62261	8.27103	3.26409e-07	3.26409e-06	0.854738	7.69972	0.00468944	0.0227777	1.38201	10.7462	0.0145453	0.0285312	-1.06294	7.48889	0.00235839	0.0117919					1.67632	8.15307	2.76411e-06	5.99467e-05
k__Heunggongvirae|p__Uroviricota|c__Caudoviricetes|o__Caudovirales|f__Myoviridae|g__Xuanwuvirus	0.584367	10.484	0.00357488	0.0101335					2.23717	11.6891	2.39384e-08	2.51353e-07	1.58855	10.595	3.51711e-08	4.22053e-07	3.37004	12.6961	9.27077e-13	1.44961e-11	1.83248	10.9572	1.61202e-05	0.000233071
k__Heunggongvirae|p__Uroviricota|c__Caudoviricetes|o__Caudovirales|f__Myoviridae|g__Fukuivirus					-0.893388	7.26807	0.012586	0.0481552	2.18976	6.98988	1.66319e-08	1.8555e-07					4.82373	8.89434	1.58396e-15	3.63256e-14	2.07312	6.64762	1.72356e-05	0.00023923	0.76229	6.11525	0.00108524	0.00403758
k__Heunggongvirae|p__Uroviricota|c__Caudoviricetes|o__Caudovirales|f__Myoviridae|g__Eganvirus	0.88458	8.06975	0.00179865	0.00610863					3.1028	10.6246	5.42499e-10	8.80327e-09					4.32004	12.2423	6.2483e-12	8.26698e-11	2.15393	10.1629	1.42447e-05	0.000214909	1.17535	9.6363	2.72726e-05	0.000165549
k__Heunggongvirae|p__Uroviricota|c__Caudoviricetes|o__Caudovirales|f__Siphoviridae|g__Kostyavirus	1.3446	7.16601	6.59263e-10	1.03189e-08	1.72865	7.42112	1.50803e-06	2.41286e-05	0.767891	6.70527	0.0081717	0.0171606					1.38863	8.56127	0.000278266	0.00113957	1.71706	6.6402	3.70776e-06	7.56819e-05
k__Heunggongvirae|p__Uroviricota|c__Caudoviricetes|o__Caudovirales|f__Siphoviridae|g__Feofaniavirus	0.902057	9.5601	1.64456e-06	1.37684e-05					2.13302	11.3215	3.42867e-07	2.72008e-06					4.9679	13.9962	7.49232e-16	2.1478e-14	2.40897	11.8658	2.91943e-08	1.2663e-06	1.08443	10.9337	5.28342e-08	6.7706e-07
k__Heunggongvirae|p__Uroviricota|c__Caudoviricetes|o__Caudovirales|f__Siphoviridae|g__Lambdavirus	1.15707	10.8314	0.000173375	0.000904563					3.48478	13.4224	6.78224e-10	1.05272e-08	3.10757	11.3364	5.7343e-11	1.72029e-09	4.27335	14.3564	2.2263e-11	2.64085e-10	1.61834	12.6421	0.00322128	0.0177426
k__Heunggongvirae|p__Uroviricota|c__Caudoviricetes|o__Caudovirales|f__Myoviridae|g__Muvirus	1.04339	9.10308	0.00254719	0.00757842					3.14139	11.802	2.15693e-07	1.75006e-06	3.2692	9.75109	3.83517e-10	8.12154e-09	4.13818	12.7676	3.01918e-10	3.0547e-09	2.38894	10.785	6.25684e-06	0.000108556
k__Heunggongvirae|p__Uroviricota|c__Caudoviricetes|o__Caudovirales|f__Siphoviridae|g__Ravinvirus									3.447	8.20447	1.63069e-12	5.40466e-11	1.74257	6.31457	7.62081e-07	7.62081e-06	1.99154	10.2507	0.00122138	0.00446973	1.43424	7.54161	0.000343481	0.00277181	0.633404	6.95112	0.00897072	0.024831
k__Heunggongvirae|p__Uroviricota|c__Caudoviricetes|o__Caudovirales|f__Podoviridae|g__Diegovirus	0.96214	7.48767	0.00907633	0.0226908					3.25764	10.1244	1.81478e-07	1.52496e-06	4.04139	9.03311	1.87005e-09	3.06008e-08	4.24302	11.7267	1.02176e-08	7.64098e-08	1.83845	9.17237	0.00546661	0.0252922
k__Loebvirae|p__Hofneiviricota|c__Faserviricetes|o__Tubulavirales|f__Inoviridae|g__Lineavirus	0.916238	8.49896	0.0108016	0.0262742					3.28232	10.9835	2.7814e-08	2.83703e-07	3.28167	8.90069	7.0047e-09	1.00868e-07	3.8458	11.8728	1.11218e-08	8.14023e-08	2.56478	10.2504	4.27199e-05	0.000494127
k__Heunggongvirae|p__Uroviricota|c__Caudoviricetes|o__Caudovirales|f__Demerecviridae|g__Pogseptimavirus					3.50111	7.44505	1.67625e-09	4.53876e-08	1.66941	8.83578	0.00251619	0.00641628					2.5688	7.63707	0.000149836	0.000644296	3.33912	5.24883	4.27672e-09	3.71005e-07	2.01948	5.18311	3.401e-10	5.11629e-09
k__Heunggongvirae|p__Uroviricota|c__Caudoviricetes|o__Caudovirales|f__Siphoviridae|g__Lafunavirus	-2.64914	8.74892	3.15874e-12	6.6891e-11	2.36029	6.81387	2.39673e-10	7.66954e-09	-0.994892	8.15027	0.0215356	0.0404643	1.32015	5.89548	3.40311e-05	0.000260664					-1.80501	7.70914	5.05687e-06	9.23543e-05
k__Heunggongvirae|p__Uroviricota|c__Caudoviricetes|o__Caudovirales|f__Siphoviridae|g__Sansavirus	0.937003	7.91651	0.00110391	0.00405517	1.90556	7.76649	8.73571e-07	1.53749e-05	0.691373	6.88307	0.022796	0.0421668					-1.82969	8.66224	5.80901e-05	0.000256192	1.00103	7.37999	0.0125236	0.047755
k__Heunggongvirae|p__Uroviricota|c__Caudoviricetes|o__Caudovirales|f__Myoviridae|g__Krischvirus	0.806912	8.49433	0.010014	0.024524					3.35428	11.0259	5.37818e-09	6.87313e-08	3.94432	9.84858	3.53478e-13	2.12087e-11	3.37429	11.922	5.24186e-08	3.40227e-07	1.95034	10.0218	0.000124017	0.00124176
k__Heunggongvirae|p__Uroviricota|c__Caudoviricetes|o__Caudovirales|f__Siphoviridae|g__Wbetavirus	-0.308325	9.52847	0.00854057	0.0216521	-0.500875	9.49838	0.0105772	0.0423086	-0.465541	10.5914	0.0134832	0.0270421													-0.677988	8.89165	1.59187e-05	0.000106972
k__Heunggongvirae|p__Uroviricota|c__Caudoviricetes|o__Caudovirales|f__Siphoviridae|g__Bantamvirus	-1.25704	10.6794	3.66748e-06	2.80914e-05					-1.01161	12.3475	0.007791	0.0164579					1.05855	11.8404	0.00667158	0.02031	-0.922208	11.7644	0.0132997	0.0485789
k__Heunggongvirae|p__Uroviricota|c__Caudoviricetes|o__Caudovirales|f__Siphoviridae|g__Fibralongavirus	0.756779	10.7471	0.000100302	0.000564201	1.55699	10.7864	1.35623e-07	2.80819e-06	1.63112	10.151	3.2117e-06	2.04746e-05					1.11302	11.9245	0.000793389	0.00299919
k__Heunggongvirae|p__Uroviricota|c__Caudoviricetes|o__Caudovirales|f__Podoviridae|g__Lederbergvirus									3.48281	13.3087	1.58778e-12	5.40466e-11	2.25196	10.7753	1.56603e-08	2.08803e-07	3.37024	13.7676	5.38548e-09	4.21047e-08	2.17165	11.8752	8.89852e-06	0.000140354
k__Heunggongvirae|p__Uroviricota|c__Caudoviricetes|o__Caudovirales|f__Siphoviridae|g__Audreyjarvisvirus	-0.666189	7.26871	0.000367638	0.00165437					-0.706163	7.69475	0.0129831	0.0261863	-0.747881	6.66206	0.000935227	0.00526065									-0.537781	7.42461	0.00402245	0.0125384
k__Heunggongvirae|p__Uroviricota|c__Caudoviricetes|o__Caudovirales|f__Myoviridae|g__Bcepmuvirus	0.629062	13.4172	4.71164e-05	0.000282698					2.69145	13.7398	3.46666e-13	1.768e-11					1.77617	14.8519	3.44166e-07	2.07707e-06					0.627692	14.3619	3.98896e-06	3.53893e-05
k__Heunggongvirae|p__Uroviricota|c__Caudoviricetes|o__Caudovirales|f__Siphoviridae|g__Nanhaivirus	-1.10463	4.77461	8.08226e-06	5.59541e-05									1.02509	4.80508	0.00391562	0.019049					-0.949176	7.47169	0.00691294	0.0296147	1.41001	5.58787	2.75843e-08	3.81766e-07
k__Heunggongvirae|p__Uroviricota|c__Caudoviricetes|o__Caudovirales|f__Myoviridae|g__Chakrabartyvirus	1.09879	6.82447	3.51699e-05	0.000222125									-0.894059	6.38363	0.00581277	0.0268282	-1.4331	5.95503	5.90926e-06	2.82331e-05					1.09322	7.7894	1.1525e-05	8.30763e-05
k__Heunggongvirae|p__Uroviricota|c__Caudoviricetes|o__Caudovirales|f__Siphoviridae|g__Fattrevirus	-0.542105	8.59333	0.00021117	0.00105585					-0.836707	8.95162	0.000619125	0.00190541									-0.601788	8.09752	0.0081404	0.0340327	-0.732288	7.71482	9.40825e-06	7.07664e-05
k__Heunggongvirae|p__Uroviricota|c__Caudoviricetes|o__Caudovirales|f__Siphoviridae|g__Sozzivirus	-0.577218	9.31419	0.000180104	0.000926248	0.554926	8.5951	0.00619262	0.0281835	-1.24742	11.0127	2.53079e-05	0.000122094													-0.910937	8.37771	1.25713e-07	1.49989e-06
k__Heunggongvirae|p__Uroviricota|c__Caudoviricetes|o__Caudovirales|f__Myoviridae|g__Rahariannevirus	1.01849	6.49947	3.79663e-05	0.000235653													1.97493	7.02832	9.62749e-07	5.3417e-06	1.62552	6.10031	5.2069e-05	0.000582837	1.27817	6.43361	2.22511e-07	2.5663e-06
k__Heunggongvirae|p__Uroviricota|c__Caudoviricetes|o__Caudovirales|f__Siphoviridae|g__Chivirus	1.1427	8.36996	4.33316e-05	0.000264396	1.34953	8.03424	0.0018583	0.010446	1.65214	6.85108	0.00030606	0.00104061									-1.23086	7.66118	0.00418484	0.0220021
k__Heunggongvirae|p__Uroviricota|c__Caudoviricetes|o__Caudovirales|f__Siphoviridae|g__Liefievirus	-1.6521	4.53817	5.69304e-06	4.09899e-05					-2.0997	6.30397	3.9941e-06	2.45843e-05					2.41268	6.63144	1.40585e-05	6.62482e-05	-1.64627	5.58247	0.00458073	0.0233752
k__Heunggongvirae|p__Uroviricota|c__Caudoviricetes|o__Caudovirales|f__Myoviridae|g__Suspvirus	-0.648085	6.7766	0.00405024	0.011216					-0.505924	6.31037	0.0219981	0.0411169	-0.796054	6.27966	0.000916814	0.00523893									-4.82099	9.51855	1.2704e-33	4.39559e-31
k__Heunggongvirae|p__Uroviricota|c__Caudoviricetes|o__Caudovirales|f__Siphoviridae|g__Pahexavirus	-1.32751	9.47729	1.9439e-05	0.000129593					-1.46404	10.9157	0.000320635	0.00107987					1.32092	10.6447	0.00248741	0.0086431	-1.32236	10.407	0.00241144	0.0144271
k__Heunggongvirae|p__Uroviricota|c__Caudoviricetes|o__Caudovirales|f__Siphoviridae|g__Vedamuthuvirus	-0.735402	10.9413	1.16801e-06	1.02557e-05					-1.14392	11.8433	1.83678e-07	1.52496e-06	-0.776586	10.6692	0.000531502	0.00318901									-0.550307	10.0054	0.000257603	0.0011427
k__Heunggongvirae|p__Uroviricota|c__Caudoviricetes|o__Caudovirales|f__Siphoviridae|g__Bridgettevirus					0.89527	7.04041	0.000797229	0.00550244	-1.38471	8.78282	7.93293e-05	0.000322339									-0.887806	8.48038	0.00778214	0.0329318	0.634054	6.58512	0.00649566	0.0195435
k__Heunggongvirae|p__Uroviricota|c__Caudoviricetes|o__Caudovirales|f__Myoviridae|g__Ripduovirus	-0.619801	6.15237	0.00209403	0.00654711					-1.23809	6.64015	2.18462e-05	0.000106837	3.90616	8.6851	1.16239e-12	5.23073e-11									1.85865	7.16643	7.45378e-11	1.2895e-09
k__Heunggongvirae|p__Uroviricota|c__Caudoviricetes|o__Caudovirales|f__Siphoviridae|g__Yautsimvirus									1.86815	9.66857	0.000104787	0.000406619	2.49116	7.92594	8.45133e-09	1.17018e-07	5.34692	11.1578	6.98431e-18	4.00434e-16	2.1458	9.06701	8.03891e-06	0.000132833
k__Heunggongvirae|p__Uroviricota|c__Caudoviricetes|o__Caudovirales|f__Siphoviridae|g__Vieuvirus					-1.29414	8.05484	0.000394708	0.00315766									3.91974	8.84907	8.45138e-16	2.23636e-14	1.83061	7.83615	1.46358e-06	3.82614e-05	0.887806	6.70789	2.03558e-06	2.01231e-05
k__Heunggongvirae|p__Uroviricota|c__Caudoviricetes|o__Caudovirales|f__Podoviridae|g__Lessievirus	0.598318	7.56021	0.00140206	0.00499745					0.648234	6.15974	0.00599344	0.0132898	0.837334	8.45364	0.00430959	0.0204139									0.631331	8.6127	0.000740138	0.00291009
k__Heunggongvirae|p__Uroviricota|c__Caudoviricetes|o__Caudovirales|f__Siphoviridae|g__Limdunavirus					1.05449	7.77484	0.00216452	0.0119049	-1.46445	7.88564	0.00020981	0.000749022	2.44676	7.79644	2.67676e-08	3.32287e-07					-2.4707	9.70182	3.95304e-06	7.62059e-05
k__Heunggongvirae|p__Uroviricota|c__Caudoviricetes|o__Caudovirales|f__Podoviridae|g__Cimandefvirus	2.15349	8.4493	1.2258e-16	3.67741e-15	0.743294	7.6245	0.0133433	0.0496609	1.12997	7.02277	8.47575e-05	0.000336205	1.19472	8.37783	0.000172161	0.00117344
k__Heunggongvirae|p__Uroviricota|c__Caudoviricetes|o__Caudovirales|f__Podoviridae|g__Badaztecvirus									0.686269	8.18789	0.00872661	0.0181128					4.88332	12.631	4.01246e-17	1.46658e-15	-0.604695	9.57489	0.0037867	0.020531	0.560689	9.38986	0.00146021	0.00515543
k__Heunggongvirae|p__Uroviricota|c__Caudoviricetes|o__Caudovirales|f__Siphoviridae|g__Skunavirus					-0.71044	10.2998	0.00413009	0.0204759	0.733016	9.6739	0.00249428	0.00640618					0.980536	10.3554	0.00231495	0.00812594					-0.538597	11.9737	0.0208795	0.0488128
k__Heunggongvirae|p__Uroviricota|c__Caudoviricetes|o__Caudovirales|f__Siphoviridae|g__Slashvirus	2.66553	6.06522	2.03648e-12	4.58209e-11	3.36359	5.39826	4.58856e-13	2.66198e-11	1.52979	5.34017	0.000230379	0.00081431	1.65471	5.04128	0.000395871	0.00245713
k__Heunggongvirae|p__Uroviricota|c__Caudoviricetes|o__Caudovirales|f__Autographiviridae|g__Stopalavirus	0.684738	6.24163	0.00400166	0.0111674									1.2409	7.36146	0.00337373	0.0166376	1.6028	8.80127	0.000314308	0.00125723	-1.96786	8.65574	0.000183225	0.00163024
k__Heunggongvirae|p__Uroviricota|c__Caudoviricetes|o__Caudovirales|f__Siphoviridae|g__Spizizenvirus	1.32423	8.75598	3.03109e-11	5.45596e-10	1.1403	9.203	6.52672e-05	0.000675707	0.625666	7.94545	0.00564095	0.0127966					0.554672	8.49203	0.0112225	0.03357
k__Heunggongvirae|p__Uroviricota|c__Caudoviricetes|o__Caudovirales|f__Herelleviridae|g__Shalavirus					-0.908537	5.9109	0.00478866	0.0227785	3.07628	9.09136	8.46471e-09	1.0073e-07									-0.64697	7.47505	0.0047099	0.023686	0.775785	6.1628	0.000267398	0.00117113
k__Heunggongvirae|p__Uroviricota|c__Caudoviricetes|o__Caudovirales|f__Myoviridae|g__Firehammervirus	-1.33935	6.83046	7.85151e-07	7.24755e-06	-0.746514	6.01666	0.0102494	0.0414688	0.835375	5.43948	0.00156104	0.00435383	-3.82322	8.4801	6.7902e-14	4.88894e-12
k__Heunggongvirae|p__Uroviricota|c__Caudoviricetes|o__Caudovirales|f__Myoviridae|g__Haloferacalesvirus	-1.41405	7.21935	0.00280129	0.00819889					2.69113	8.36113	0.000114244	0.00043855	3.01895	5.50172	2.34273e-07	2.5557e-06	3.15665	5.56246	5.01161e-07	2.92202e-06
k__Heunggongvirae|p__Uroviricota|c__Caudoviricetes|o__Caudovirales|f__Siphoviridae|g__Colossusvirus	-0.480701	7.85127	0.000479763	0.00198523					-0.898593	8.64084	0.000255546	0.000885726	-0.843704	8.15014	0.0014772	0.00782049									-0.51034	7.88351	0.00130245	0.00479412
k__Heunggongvirae|p__Uroviricota|c__Caudoviricetes|o__Caudovirales|f__Myoviridae|g__Brunovirus					-0.659505	13.2435	0.00865903	0.0361323	1.33691	12.9492	1.42316e-06	9.77056e-06					2.60016	14.0763	1.92874e-11	2.36959e-10	0.918866	12.9374	0.0010634	0.00744948
k__Heunggongvirae|p__Uroviricota|c__Caudoviricetes|o__Caudovirales|f__Siphoviridae|g__Magadivirus	-0.284651	9.00103	0.0182172	0.0392706	-0.391275	8.60414	0.01296	0.0490528	-0.976012	9.52197	7.87419e-05	0.000322339													-0.512744	7.88771	0.000394352	0.00166397
k__Heunggongvirae|p__Uroviricota|c__Caudoviricetes|o__Caudovirales|f__Myoviridae|g__Elmenteitavirus	-0.424305	11.9369	0.00282824	0.00821102	-0.536223	11.1582	0.000646908	0.004744	-1.03108	12.6362	1.31941e-06	9.2359e-06													-0.912988	11.098	4.77007e-09	6.87685e-08
k__Heunggongvirae|p__Uroviricota|c__Caudoviricetes|o__Caudovirales|f__Podoviridae|g__Astrithrvirus									0.959363	10.6025	0.000295649	0.00101487					0.840885	10.6495	0.00376962	0.01235	-1.03889	11.7804	0.00201033	0.0129182	0.633394	11.0233	0.000201264	0.000928498
k__Heunggongvirae|p__Uroviricota|c__Caudoviricetes|o__Caudovirales|f__Salasmaviridae|g__Harambevirus					0.84447	6.46881	0.00624522	0.0281835					-0.9	5.9501	4.10934e-05	0.000308201					-0.887902	6.98351	0.00235085	0.0143113	-0.454534	6.08919	0.00884514	0.0247338
k__Heunggongvirae|p__Uroviricota|c__Caudoviricetes|o__Caudovirales|f__Siphoviridae|g__Bernalvirus	-0.715361	10.0671	0.000676419	0.00264686					-1.34652	11.1322	7.68608e-05	0.000322339									-1.00315	10.8457	0.00642311	0.0284821	0.732796	9.30674	2.17016e-05	0.000141675
k__Heunggongvirae|p__Uroviricota|c__Caudoviricetes|o__Caudovirales|f__Myoviridae|g__Simpcentumvirus	1.73466	9.91311	1.90732e-07	2.01951e-06	4.09923	11.2606	7.28396e-13	3.20494e-11													2.03846	8.64801	2.31957e-05	0.000309573	1.15471	7.78055	3.95833e-05	0.000228264
k__Heunggongvirae|p__Uroviricota|c__Caudoviricetes|o__Caudovirales|f__Siphoviridae|g__Fromanvirus	-0.744556	4.33052	0.00206132	0.00654711									-3.24581	6.62875	3.34408e-10	7.52419e-09									1.21424	4.36152	5.16761e-06	4.36095e-05
k__Heunggongvirae|p__Uroviricota|c__Caudoviricetes|o__Caudovirales|f__Siphoviridae|g__Glaedevirus									3.84371	8.95543	1.1134e-07	1.01919e-06					3.87344	9.55354	1.30713e-06	6.91771e-06	2.88932	7.32097	0.000191638	0.00165578
k__Heunggongvirae|p__Uroviricota|c__Caudoviricetes|o__Caudovirales|f__Myoviridae|g__Pseudotevenvirus	-0.639631	8.94389	0.0024541	0.00736231	-0.756087	7.8701	0.000473555	0.00370425																	-0.850518	8.40116	3.17302e-05	0.000189287
k__Loebvirae|p__Hofneiviricota|c__Faserviricetes|o__Tubulavirales|f__Inoviridae|g__Infulavirus									2.30981	4.53811	6.52487e-06	3.63965e-05					4.82148	7.56731	1.95001e-09	1.67701e-08	-1.10686	7.32728	0.00665781	0.0288783
k__Heunggongvirae|p__Uroviricota|c__Caudoviricetes|o__Caudovirales|f__Siphoviridae|g__Pankowvirus									4.19786	8.6663	3.04474e-10	5.43486e-09	4.31642	6.40329	2.74696e-10	6.94644e-09	6.26222	10.9318	1.51425e-12	2.26478e-11
k__Heunggongvirae|p__Uroviricota|c__Caudoviricetes|o__Caudovirales|f__Myoviridae|g__Hpunavirus									2.38123	4.16136	1.37017e-08	1.57791e-07									-1.40215	7.79444	0.0132346	0.0485789	1.04289	6.59549	0.00136571	0.00492225
k__Heunggongvirae|p__Uroviricota|c__Caudoviricetes|o__Caudovirales|f__Siphoviridae|g__Coventryvirus	-0.321398	9.75026	0.00329768	0.00949732					-0.559034	9.94648	0.000348527	0.00114492													-0.487534	8.90573	0.000142018	0.000673126
k__Heunggongvirae|p__Uroviricota|c__Caudoviricetes|o__Caudovirales|f__Siphoviridae|g__Arawnvirus	-0.221589	16.4559	0.00211317	0.00654711					-0.439149	16.5352	0.000349569	0.00114492													-0.395972	15.8624	0.000113028	0.000543164
k__Heunggongvirae|p__Uroviricota|c__Caudoviricetes|o__Caudovirales|f__Autographiviridae|g__Elunavirus	-1.64745	7.79123	0.0158861	0.0357438					5.46664	6.94935	5.39069e-09	6.87313e-08					-2.11695	8.20252	0.015495	0.0440518
k__Heunggongvirae|p__Uroviricota|c__Caudoviricetes|o__Caudovirales|f__Myoviridae|g__Polybotosvirus	0.427713	10.785	0.00789104	0.0206665					1.08479	10.2936	0.000407784	0.00129981					1.48429	11.7352	3.06612e-06	1.57425e-05
k__Heunggongvirae|p__Uroviricota|c__Caudoviricetes|o__Caudovirales|f__Salasmaviridae|g__Beecentumtrevirus					0.896146	11.1621	0.000155804	0.00133763	-0.471072	10.29	0.00292113	0.00731877	-0.518178	10.8502	0.0115668	0.0484192
k__Heunggongvirae|p__Uroviricota|c__Caudoviricetes|o__Caudovirales|f__Podoviridae|g__Traversvirus					-0.82651	8.34463	0.000960375	0.00637834					1.00546	8.30302	0.00190357	0.00993169	1.78634	9.64467	4.86556e-06	2.42573e-05
k__Heunggongvirae|p__Uroviricota|c__Caudoviricetes|o__Caudovirales|f__Siphoviridae|g__Questintvirus					-0.947327	8.37333	7.42859e-05	0.000726351													-0.879547	8.52956	0.00941309	0.0384276	-1.45351	8.80626	1.56279e-10	2.57488e-09
k__Heunggongvirae|p__Uroviricota|c__Caudoviricetes|o__Caudovirales|f__Myoviridae|g__Yoloswagvirus					2.09192	6.36835	7.04115e-05	0.000708138	3.26929	3.68153	4.05496e-15	2.4127e-13					2.02441	6.0098	2.24393e-05	0.000100249
k__Heunggongvirae|p__Uroviricota|c__Caudoviricetes|o__Caudovirales|f__Myoviridae|g__Kungbxnavirus					1.12785	10.9693	9.36164e-06	0.000113631	-2.9299	11.9681	3.2224e-08	3.19555e-07													0.621306	11.5535	0.00346458	0.0111943
k__Loebvirae|p__Hofneiviricota|c__Faserviricetes|o__Tubulavirales|f__Inoviridae|g__Affertcholeramvirus					-2.84786	6.31149	5.61985e-06	7.32662e-05	3.59246	5.49921	0.000236869	0.000829042									2.2783	4.69805	0.00990621	0.0398775
k__Heunggongvirae|p__Uroviricota|c__Caudoviricetes|o__Caudovirales|f__Herelleviridae|g__Siminovitchvirus					1.19577	9.13862	2.18974e-07	4.28215e-06	-0.639962	9.96357	0.00483043	0.011271													0.617123	9.41607	0.00193055	0.00654874
k__Heunggongvirae|p__Uroviricota|c__Caudoviricetes|o__Caudovirales|f__Siphoviridae|g__Cornellvirus					-4.58665	4.80965	7.02705e-11	2.74836e-09					-4.25649	3.62575	2.65775e-10	6.94644e-09									-4.3418	4.13912	1.95813e-13	4.51676e-12
k__Heunggongvirae|p__Uroviricota|c__Caudoviricetes|o__Caudovirales|f__Herelleviridae|g__Nitunavirus					-0.457444	12.4931	0.00562481	0.0260517	-0.510185	12.5122	0.00565807	0.0127966													-0.686725	12.4797	6.33712e-06	5.09917e-05
k__Heunggongvirae|p__Uroviricota|c__Caudoviricetes|o__Caudovirales|f__Myoviridae|g__Vequintavirus					6.50967	9.80866	1.49808e-19	2.63662e-17	-2.27456	5.066	5.03334e-07	3.90631e-06					4.95476	7.66181	1.17243e-15	2.88083e-14
k__Heunggongvirae|p__Uroviricota|c__Caudoviricetes|o__Caudovirales|f__Myoviridae|g__Goslarvirus					7.23835	9.13453	7.80424e-22	2.74709e-19					-7.39697	9.29138	3.11399e-23	1.12104e-20	2.55118	5.6273	6.24185e-07	3.52e-06
k__Heunggongvirae|p__Uroviricota|c__Caudoviricetes|o__Caudovirales|f__Siphoviridae|g__Gesputvirus	-0.807609	7.6884	0.0196503	0.0418587					-1.62428	9.49247	0.00032644	0.00108915									-1.47104	8.55152	0.00544178	0.0252922
k__Heunggongvirae|p__Uroviricota|c__Caudoviricetes|o__Caudovirales|f__Siphoviridae|g__Casadabanvirus	0.616919	6.98929	0.00589181	0.0157115					1.41386	5.39626	9.54397e-06	5.24184e-05					0.92953	7.75613	0.00408903	0.013146
k__Heunggongvirae|p__Uroviricota|c__Caudoviricetes|o__Caudovirales|f__Ackermannviridae|g__Vapseptimavirus	0.644903	5.98876	0.0181173	0.0392706													-1.01007	5.83875	0.0161395	0.045508					1.10202	6.99488	1.60767e-05	0.000106972
k__Heunggongvirae|p__Uroviricota|c__Caudoviricetes|o__Caudovirales|f__Siphoviridae|g__Shapirovirus					-0.535153	7.73227	0.010919	0.0431851					0.669769	8.6189	0.00445739	0.0208398									-0.961475	7.7109	7.79264e-08	9.62947e-07
k__Heunggongvirae|p__Uroviricota|c__Caudoviricetes|o__Caudovirales|f__Siphoviridae|g__Lughvirus					-0.322706	15.102	0.0111625	0.0436579	-0.362444	15.1219	0.000991301	0.00294912													-0.292868	14.9248	0.00964221	0.0264778
k__Heunggongvirae|p__Uroviricota|c__Caudoviricetes|o__Caudovirales|f__Siphoviridae|g__Mapvirus	-0.717967	8.98697	0.0166095	0.0371277					-1.84829	10.7234	1.73778e-05	8.8046e-05									-1.4731	9.89933	0.00205152	0.0129432
k__Heunggongvirae|p__Uroviricota|c__Caudoviricetes|o__Caudovirales|f__Siphoviridae|g__Deurplevirus	0.400893	9.20061	0.0152776	0.0345908									-0.699352	9.08994	0.00131176	0.00704829					0.562784	8.25165	0.00543977	0.0252922
k__Heunggongvirae|p__Uroviricota|c__Caudoviricetes|o__Caudovirales|f__Myoviridae|g__Nylescharonvirus	-0.745664	6.8131	0.0140488	0.03201	-1.02444	7.66896	0.00728054	0.0313378									-1.47838	7.38985	0.000313676	0.00125723
k__Heunggongvirae|p__Uroviricota|c__Caudoviricetes|o__Caudovirales|f__Siphoviridae|g__Halcyonevirus	-0.48356	7.92012	0.0139352	0.0319533	-0.611623	7.76692	0.0134028	0.0496609																	-0.580166	9.01213	0.0173531	0.043826
k__Heunggongvirae|p__Uroviricota|c__Caudoviricetes|o__Caudovirales|f__Siphoviridae|g__Efquatrovirus	-0.538729	7.31953	0.0139327	0.0319533	1.99299	8.44635	1.98961e-06	3.04496e-05													0.994229	8.14628	0.0131569	0.0485789
k__Heunggongvirae|p__Uroviricota|c__Caudoviricetes|o__Caudovirales|f__Podoviridae|g__Hollowayvirus	0.536706	7.35901	0.0134772	0.0314143					0.799009	5.77747	0.00115556	0.0033269					0.810178	7.81797	0.00665772	0.02031
k__Heunggongvirae|p__Uroviricota|c__Caudoviricetes|o__Caudovirales|f__Myoviridae|g__Ficleduovirus	-0.680593	10.7088	0.0133299	0.0313645					3.05749	9.54353	1.64238e-17	1.46582e-15					-1.30316	11.4498	0.000380363	0.00148687
k__Heunggongvirae|p__Uroviricota|c__Caudoviricetes|o__Caudovirales|f__Myoviridae|g__Avunavirus	-0.98351	5.97436	0.0116677	0.0281905													-2.02451	6.62021	0.000247551	0.00102599					-1.11825	7.58186	0.000162714	0.000760799
k__Heunggongvirae|p__Uroviricota|c__Caudoviricetes|o__Caudovirales|f__Myoviridae|g__Thetisvirus	0.785436	6.21858	0.00935381	0.0232232																	-1.32239	6.58269	0.00249218	0.0146574	0.880881	7.25912	0.00209941	0.0070524
k__Heunggongvirae|p__Uroviricota|c__Caudoviricetes|o__Caudovirales|f__Autographiviridae|g__Ningirsuvirus	-1.06012	5.13413	0.00850571	0.0216521					5.14545	4.85557	2.44474e-26	8.72771e-24					1.8101	4.9282	0.00150405	0.0053895
k__Heunggongvirae|p__Uroviricota|c__Caudoviricetes|o__Caudovirales|f__Myoviridae|g__Seunavirus					-1.00238	8.47878	0.00877996	0.0361323	2.49502	7.50682	1.26169e-07	1.12606e-06					1.53043	9.60099	0.00339106	0.0113255
k__Heunggongvirae|p__Uroviricota|c__Caudoviricetes|o__Caudovirales|f__Myoviridae|g__Felsduovirus									1.10906	13.913	6.76435e-05	0.000294497	0.426043	13.3139	0.00709393	0.0307689	1.87018	14.3767	4.83736e-09	3.9228e-08
k__Heunggongvirae|p__Uroviricota|c__Caudoviricetes|o__Caudovirales|f__Siphoviridae|g__Iaduovirus									0.910191	8.88541	0.000123038	0.000467284					3.02223	10.2311	1.93247e-13	3.49878e-12	0.778689	8.68695	0.00925659	0.0382385
k__Heunggongvirae|p__Uroviricota|c__Caudoviricetes|o__Caudovirales|f__Siphoviridae|g__Kagunavirus	2.31907	6.34591	2.05721e-06	1.68317e-05																	-3.98411	6.70756	2.08055e-12	7.21949e-10	-4.68922	7.36708	1.59781e-27	1.8428e-25
k__Heunggongvirae|p__Uroviricota|c__Caudoviricetes|o__Caudovirales|f__Myoviridae|g__Gofduovirus	-0.877564	7.58072	0.000223378	0.00107245													1.75553	7.75704	7.27332e-08	4.63337e-07	1.0055	7.35914	0.00284931	0.015947
k__Heunggongvirae|p__Uroviricota|c__Caudoviricetes|o__Caudovirales|f__Podoviridae|g__Anjalivirus	1.209	8.23381	1.94211e-08	2.4109e-07	1.75908	9.57064	2.76976e-06	4.06231e-05									0.70223	7.65238	0.00287493	0.00979185
k__Heunggongvirae|p__Uroviricota|c__Caudoviricetes|o__Caudovirales|f__Siphoviridae|g__Detrevirus	0.623942	11.0486	0.000126342	0.00068914					0.509747	9.74412	0.0193852	0.0375805													0.65045	11.6124	2.42949e-05	0.000152837
k__Heunggongvirae|p__Uroviricota|c__Caudoviricetes|o__Caudovirales|f__Siphoviridae|g__Nochtlivirus	0.607296	12.7288	0.000117818	0.000652531					1.09914	11.8097	0.00117184	0.00334678					1.09454	13.8363	0.000392782	0.00151817
k__Heunggongvirae|p__Uroviricota|c__Caudoviricetes|o__Caudovirales|f__Siphoviridae|g__Behunavirus	-0.817974	5.85239	9.79039e-05	0.000559451	1.08111	5.56027	0.00012189	0.00107263									1.56795	6.57437	1.87832e-05	8.50189e-05
k__Heunggongvirae|p__Uroviricota|c__Caudoviricetes|o__Caudovirales|f__Herelleviridae|g__Jeonjuvirus	0.86038	5.53988	7.05664e-05	0.00040974					0.654138	4.59894	0.0136196	0.027163	0.799861	5.80333	0.00658359	0.0292604
k__Heunggongvirae|p__Uroviricota|c__Caudoviricetes|o__Caudovirales|f__Herelleviridae|g__Baoshanvirus	0.962463	7.62014	2.1685e-05	0.000139403					0.916437	6.51494	0.00958859	0.0197869													1.11564	8.77783	8.8416e-07	9.27029e-06
k__Heunggongvirae|p__Uroviricota|c__Caudoviricetes|o__Caudovirales|f__Myoviridae|g__Novemvirus	1.33552	6.23608	2.04226e-05	0.000133675					1.8084	8.59355	0.00166943	0.00451505					5.40095	10.9709	5.10342e-14	1.03269e-12
k__Heunggongvirae|p__Uroviricota|c__Caudoviricetes|o__Caudovirales|f__Podoviridae|g__Schmidvirus	-1.59838	7.35614	6.91131e-06	4.87857e-05					3.05694	5.17853	6.94361e-17	4.95774e-15					-1.2712	7.19043	0.00336696	0.0113255
k__Heunggongvirae|p__Uroviricota|c__Caudoviricetes|o__Caudovirales|f__Siphoviridae|g__Doucettevirus	-1.40758	11.7783	3.01693e-10	4.93679e-09					-1.03472	13.1268	0.000643387	0.00196316													-0.547911	10.1615	0.000977582	0.00371696
k__Heunggongvirae|p__Uroviricota|c__Caudoviricetes|o__Caudovirales|f__Siphoviridae|g__Phifelvirus									-0.66703	12.1195	0.00233372	0.0061247					0.446039	11.3557	0.0134115	0.0392202					-0.249004	11.4843	0.0132023	0.0346059
k__Heunggongvirae|p__Uroviricota|c__Caudoviricetes|o__Caudovirales|f__Myoviridae|g__Donellivirus	-0.225738	13.6794	0.00186831	0.00621543					0.354927	13.6661	0.0200036	0.0381888					0.891499	13.9395	3.11223e-06	1.57442e-05
k__Heunggongvirae|p__Uroviricota|c__Caudoviricetes|o__Caudovirales|f__Siphoviridae|g__Timquatrovirus	-1.15996	9.5879	1.5329e-06	1.31391e-05					-1.40773	11.0848	7.25758e-05	0.000308447									-1.05494	10.6496	0.00107341	0.00744948
k__Heunggongvirae|p__Uroviricota|c__Caudoviricetes|o__Caudovirales|f__Siphoviridae|g__Colunavirus	-0.671972	9.33899	1.0097e-06	9.08732e-06					-0.638123	10.2833	0.00306916	0.00760896													-0.481178	8.71289	0.000289709	0.00123752
k__Heunggongvirae|p__Uroviricota|c__Caudoviricetes|o__Caudovirales|f__Herelleviridae|g__Tsarbombavirus	-0.930241	7.96396	4.05221e-07	3.83893e-06					-1.07283	8.63002	4.10392e-05	0.000187833									-0.811369	9.02767	0.0026654	0.0154149
k__Heunggongvirae|p__Uroviricota|c__Caudoviricetes|o__Caudovirales|f__Myoviridae|g__Sarumanvirus	1.774	4.80374	1.30191e-09	1.95286e-08	1.75581	5.00773	1.16613e-06	1.95465e-05					2.98809	5.65488	2.62117e-11	9.43621e-10
k__Heunggongvirae|p__Uroviricota|c__Caudoviricetes|o__Caudovirales|f__Siphoviridae|g__Minunavirus	-1.68391	9.44149	4.93233e-09	6.82937e-08					-1.52141	11.0142	6.22798e-05	0.000274493					2.05359	11.0532	5.73487e-06	2.81828e-05
k__Heunggongvirae|p__Uroviricota|c__Caudoviricetes|o__Caudovirales|f__Autographiviridae|g__Gyeongsanvirus									0.691698	9.69511	0.00460951	0.0108444	0.567118	9.34046	0.00216082	0.0111128	2.04222	10.7388	3.44475e-10	3.3857e-09
k__Heunggongvirae|p__Uroviricota|c__Caudoviricetes|o__Caudovirales|f__Siphoviridae|g__Byrnievirus	-1.55057	4.38622	2.91084e-08	3.49301e-07	-1.46688	5.8311	0.00133015	0.00832321					-1.54321	4.14144	9.80205e-06	8.60667e-05
k__Heunggongvirae|p__Uroviricota|c__Caudoviricetes|o__Caudovirales|f__Herelleviridae|g__Twortvirus	-0.525469	6.16476	0.0003169	0.00146309	-0.644443	6.43329	0.00404531	0.0203421									-0.831305	6.27315	0.000942955	0.00348792
k__Heunggongvirae|p__Uroviricota|c__Caudoviricetes|o__Caudovirales|f__Myoviridae|g__Colneyvirus	-0.362313	12.497	0.000341827	0.00155769					-0.971842	13.0833	4.57505e-06	2.76829e-05													-0.466963	11.9165	7.05957e-05	0.000370093
k__Heunggongvirae|p__Uroviricota|c__Caudoviricetes|o__Caudovirales|f__Herelleviridae|g__Kayvirus	-0.849735	9.46998	1.65652e-08	2.12981e-07					-1.19687	10.8897	1.42901e-05	7.61426e-05													-0.675039	8.99596	8.17874e-05	0.000419041
k__Heunggongvirae|p__Uroviricota|c__Caudoviricetes|o__Caudovirales|f__Myoviridae|g__Alcyoneusvirus	-0.765792	9.64428	0.00126252	0.00459099	-0.898006	9.88817	0.00340353	0.0176183									-1.64965	9.82485	4.57514e-08	3.08597e-07
k__Heunggongvirae|p__Uroviricota|c__Caudoviricetes|o__Caudovirales|f__Podoviridae|g__Pagevirus													-0.549993	10.8388	0.00235587	0.0117919	0.413275	10.4398	0.011177	0.03357					0.48383	10.3848	6.81494e-05	0.000362765
k__Heunggongvirae|p__Uroviricota|c__Caudoviricetes|o__Caudovirales|f__Myoviridae|g__Vhmlvirus	3.73329	11.4668	8.46961e-24	1.01635e-21									-1.45611	9.95173	0.000172756	0.00117344									1.07372	10.1096	5.5217e-07	5.97034e-06
k__Heunggongvirae|p__Uroviricota|c__Caudoviricetes|o__Caudovirales|f__Siphoviridae|g__Seongbukvirus									-0.802001	6.90614	0.000130136	0.000489037									-0.710643	7.26857	0.0132924	0.0485789	-0.673949	7.3463	8.23548e-05	0.000419041
k__Heunggongvirae|p__Uroviricota|c__Caudoviricetes|o__Caudovirales|f__Siphoviridae|g__Ravarandavirus									1.09867	5.60946	0.000412793	0.00130413					-1.81295	5.94372	1.15234e-06	6.29212e-06	-1.29707	5.88079	0.000547417	0.00422119
k__Heunggongvirae|p__Uroviricota|c__Caudoviricetes|o__Caudovirales|f__Siphoviridae|g__Rimavirus	-0.463473	10.0387	0.000615954	0.0024915					-0.946145	10.961	5.62887e-06	3.23819e-05													-0.939759	9.33841	2.78869e-10	4.38585e-09
k__Heunggongvirae|p__Uroviricota|c__Caudoviricetes|o__Caudovirales|f__Siphoviridae|g__Decurrovirus	-1.05977	7.27854	0.0006476	0.00257268					-2.0279	8.92112	2.09879e-06	1.38785e-05									-1.20891	8.59783	0.00403155	0.0215223
k__Heunggongvirae|p__Uroviricota|c__Caudoviricetes|o__Caudovirales|f__Podoviridae|g__Jasminevirus	4.67727	6.48826	2.32889e-23	2.096e-21									2.92538	4.80327	7.56575e-08	8.51147e-07					3.92772	4.84601	2.54476e-08	1.2663e-06
k__Heunggongvirae|p__Uroviricota|c__Caudoviricetes|o__Caudovirales|f__Siphoviridae|g__Wilnyevirus	-1.02618	6.35622	0.000845136	0.00323669									-1.12718	5.08314	0.0042362	0.0203337					-1.20126	7.41356	0.0099981	0.0398775
k__Heunggongvirae|p__Uroviricota|c__Caudoviricetes|o__Caudovirales|f__Guelinviridae|g__Susfortunavirus													0.886296	6.7357	0.00895105	0.0383616	-2.60442	7.61607	3.60587e-07	2.13865e-06					1.40467	6.84821	1.23239e-05	8.70215e-05
k__Heunggongvirae|p__Uroviricota|c__Caudoviricetes|o__Caudovirales|f__Myoviridae|g__Eponavirus	-0.225	15.7403	0.00169109	0.00583868					-0.530092	15.9276	9.4607e-05	0.00037115													-0.471319	15.2616	7.99688e-06	6.28846e-05
k__Heunggongvirae|p__Uroviricota|c__Caudoviricetes|o__Caudovirales|f__Siphoviridae|g__Brussowvirus									-0.717941	7.97631	0.0194745	0.0375805													0.39549	7.56549	0.020342	0.0482781
k__Heunggongvirae|p__Uroviricota|c__Caudoviricetes|o__Caudovirales|f__Zobellviridae|g__Siovirus													4.13857	5.1371	3.91783e-14	3.52604e-12	3.57408	4.1997	1.84467e-10	1.98302e-09
k__Heunggongvirae|p__Uroviricota|c__Caudoviricetes|o__Caudovirales|f__Siphoviridae|g__Peeveelvirus									0.621531	8.52616	0.00624977	0.0137726													-0.563256	10.4808	0.0120542	0.0323686
k__Heunggongvirae|p__Uroviricota|c__Caudoviricetes|o__Caudovirales|f__Siphoviridae|g__Attisvirus																	-1.82473	5.73482	5.87727e-06	2.82331e-05	1.78973	6.93451	0.000692986	0.0051163
k__Heunggongvirae|p__Uroviricota|c__Caudoviricetes|o__Caudovirales|f__Siphoviridae|g__Gaiavirus					0.881856	6.68508	0.00114835	0.00748555									0.750321	6.27092	0.0129904	0.0385232
k__Heunggongvirae|p__Uroviricota|c__Caudoviricetes|o__Caudovirales|f__Myoviridae|g__Toutatisvirus					-0.459968	16.1067	0.00829735	0.0351888																	-0.400665	15.8355	0.00864169	0.0245084
k__Heunggongvirae|p__Uroviricota|c__Caudoviricetes|o__Caudovirales|f__Myoviridae|g__Mushuvirus									-0.386255	14.1754	0.00461721	0.0108444													-0.41063	14.0356	0.000645743	0.00256813
k__Heunggongvirae|p__Uroviricota|c__Caudoviricetes|o__Caudovirales|f__Myoviridae|g__Marfavirus													-7.28929	9.7557	5.17649e-13	2.6622e-11	1.68983	5.28959	0.0134535	0.0392202
k__Heunggongvirae|p__Uroviricota|c__Caudoviricetes|o__Caudovirales|f__Myoviridae|g__Slopekvirus					1.53991	7.46269	0.000823701	0.00557582																	-1.50272	6.90419	5.60373e-06	4.61641e-05
k__Heunggongvirae|p__Uroviricota|c__Caudoviricetes|o__Caudovirales|f__Drexlerviridae|g__Warwickvirus													10.627	9.27729	1.05661e-19	1.26794e-17					9.5065	8.4296	1.29916e-08	9.01618e-07
k__Heunggongvirae|p__Uroviricota|c__Caudoviricetes|o__Caudovirales|f__Siphoviridae|g__Lidleunavirus					1.10855	7.29944	0.00128479	0.00822264									-1.59222	6.79634	5.9141e-05	0.000257526
k__Heunggongvirae|p__Uroviricota|c__Caudoviricetes|o__Caudovirales|f__Myoviridae|g__Asteriusvirus									-0.750524	7.09052	0.00705711	0.0153228	0.946407	8.18435	0.00704943	0.0307689
k__Heunggongvirae|p__Uroviricota|c__Caudoviricetes|o__Caudovirales|f__Siphoviridae|g__Hubeivirus					0.542338	8.18872	0.00540355	0.0253606	-0.446339	9.2568	0.0113401	0.0231337
k__Heunggongvirae|p__Uroviricota|c__Caudoviricetes|o__Caudovirales|f__Myoviridae|g__Atlauavirus									0.494522	8.47081	0.0205668	0.039055													0.384953	10.5828	0.0193461	0.0476457
k__Heunggongvirae|p__Uroviricota|c__Caudoviricetes|o__Caudovirales|f__Siphoviridae|g__Bembunaquatrovirus					-0.565285	11.6418	0.00152062	0.00907215																	-0.375388	11.4891	0.00526182	0.0162553
k__Heunggongvirae|p__Uroviricota|c__Caudoviricetes|o__Caudovirales|f__Siphoviridae|g__Lwoffvirus													-1.23015	6.57614	5.65519e-06	5.08967e-05									-0.922439	6.67246	9.85201e-05	0.000486971
k__Heunggongvirae|p__Uroviricota|c__Caudoviricetes|o__Caudovirales|f__Siphoviridae|g__Latrobevirus					0.625345	8.71898	0.00186959	0.010446	-0.689435	9.67591	0.00558672	0.0127966
k__Heunggongvirae|p__Uroviricota|c__Caudoviricetes|o__Caudovirales|f__Siphoviridae|g__Eiauvirus													4.89297	3.82481	7.17415e-10	1.35931e-08									6.57211	5.15002	9.62145e-19	3.02638e-17
k__Heunggongvirae|p__Uroviricota|c__Caudoviricetes|o__Caudovirales|f__Siphoviridae|g__Oengusvirus									-0.27927	16.2953	0.00733831	0.0156028													-0.265086	15.8007	0.00223882	0.00737745
k__Heunggongvirae|p__Uroviricota|c__Caudoviricetes|o__Caudovirales|f__Siphoviridae|g__Tandoganvirus									-0.482367	12.1796	0.00734251	0.0156028													-0.323729	11.1234	0.0123191	0.0327877
k__Heunggongvirae|p__Uroviricota|c__Caudoviricetes|o__Caudovirales|f__Podoviridae|g__Kelquatrovirus									0.79799	5.76312	0.00872223	0.0181128					-1.35291	11.0177	0.00270361	0.00930042
k__Heunggongvirae|p__Uroviricota|c__Caudoviricetes|o__Caudovirales|f__Myoviridae|g__Mydovirus					1.07608	7.4241	0.00402726	0.0203421													-0.849794	8.04788	0.00626887	0.0282506
k__Heunggongvirae|p__Uroviricota|c__Caudoviricetes|o__Caudovirales|f__Myoviridae|g__Bakolyvirus					-1.06552	5.6029	0.00324659	0.0170567	-1.03492	5.56277	0.00105323	0.00306179
k__Heunggongvirae|p__Uroviricota|c__Caudoviricetes|o__Caudovirales|f__Siphoviridae|g__Sourvirus					-2.49747	5.07515	0.00248045	0.0132291									-4.1338	4.40825	0.00516636	0.0162592
k__Heunggongvirae|p__Uroviricota|c__Caudoviricetes|o__Caudovirales|f__Siphoviridae|g__Sitaravirus					0.818726	10.0623	0.00234815	0.0127161	-0.698336	9.15289	0.00319374	0.00780935
k__Heunggongvirae|p__Uroviricota|c__Caudoviricetes|o__Caudovirales|f__Herelleviridae|g__Hopescreekvirus													-5.60967	9.16149	8.22307e-21	1.48015e-18									1.88424	6.02708	1.18167e-11	2.27143e-10
k__Heunggongvirae|p__Uroviricota|c__Caudoviricetes|o__Caudovirales|f__Myoviridae|g__Libanvirus													-4.05174	8.00454	5.9652e-09	8.9478e-08	1.45871	4.31638	0.00536195	0.0166172
k__Heunggongvirae|p__Uroviricota|c__Caudoviricetes|o__Caudovirales|f__Myoviridae|g__Mimasvirus									0.968039	9.51551	7.00466e-05	0.000301285					-1.22338	10.0974	1.85072e-05	8.48864e-05
k__Heunggongvirae|p__Uroviricota|c__Caudoviricetes|o__Caudovirales|f__Siphoviridae|g__Pleeduovirus					-0.590095	11.4446	0.00882777	0.0361323																	-0.591781	10.3579	0.000604702	0.00243287
k__Heunggongvirae|p__Uroviricota|c__Caudoviricetes|o__Caudovirales|f__Siphoviridae|g__Yonseivirus																	6.11632	10.4759	1.5534e-18	1.06874e-16	3.18674	8.29071	1.33352e-09	1.54243e-07
k__Heunggongvirae|p__Uroviricota|c__Caudoviricetes|o__Caudovirales|f__Siphoviridae|g__Bowservirus									1.73227	5.25087	7.94562e-05	0.000322339													0.740014	7.8856	0.019822	0.0482781
k__Heunggongvirae|p__Uroviricota|c__Caudoviricetes|o__Caudovirales|f__Herelleviridae|g__Schiekvirus									-1.05244	9.72379	4.63564e-05	0.000209484													0.777415	9.12695	1.30416e-05	9.0248e-05
k__Heunggongvirae|p__Uroviricota|c__Caudoviricetes|o__Caudovirales|f__Myoviridae|g__Abouovirus									-0.700706	11.1239	2.1606e-05	0.000106837													-0.328694	10.4095	0.00622716	0.0189
k__Heunggongvirae|p__Uroviricota|c__Caudoviricetes|o__Caudovirales|f__Myoviridae|g__Borockvirus									-1.14595	10.3417	1.31742e-05	7.12604e-05													-0.434983	9.66459	0.00860511	0.0245084
k__Heunggongvirae|p__Uroviricota|c__Caudoviricetes|o__Caudovirales|f__Podoviridae|g__Lastavirus									0.981019	9.72251	4.7706e-06	2.79197e-05					0.655745	10.2333	0.00435874	0.0138834
k__Heunggongvirae|p__Uroviricota|c__Caudoviricetes|o__Caudovirales|f__Podoviridae|g__Uetakevirus									1.35581	12.3549	3.93564e-06	2.45843e-05					3.27069	14.7805	4.43122e-13	7.25875e-12
k__Heunggongvirae|p__Uroviricota|c__Caudoviricetes|o__Caudovirales|f__Autographiviridae|g__Przondovirus																	8.70515	11.8216	1.0044e-21	1.15171e-19					2.99649	7.60241	6.54503e-14	1.61756e-12
k__Heunggongvirae|p__Uroviricota|c__Caudoviricetes|o__Caudovirales|f__Myoviridae|g__Iodovirus													-0.812722	7.40211	0.0102893	0.0435783	1.26952	8.50298	0.00123887	0.00448601
k__Heunggongvirae|p__Uroviricota|c__Caudoviricetes|o__Caudovirales|f__Herelleviridae|g__Kochikohdavirus																	3.35027	7.32991	4.22339e-09	3.54352e-08					3.51071	7.10329	4.54881e-21	1.96736e-19
k__Heunggongvirae|p__Uroviricota|c__Caudoviricetes|o__Caudovirales|f__Myoviridae|g__Moonvirus									1.53705	6.00929	0.000188639	0.000680244					3.68658	7.0504	7.544e-11	8.37141e-10
k__Heunggongvirae|p__Uroviricota|c__Caudoviricetes|o__Caudovirales|f__Siphoviridae|g__Sawaravirus									3.04303	6.30827	6.82466e-07	5.07584e-06					4.24492	7.82744	4.9035e-09	3.9228e-08
k__Heunggongvirae|p__Uroviricota|c__Caudoviricetes|o__Caudovirales|f__Myoviridae|g__Brigitvirus									-0.382194	15.8379	0.00058023	0.00180124													-0.335952	15.4197	0.00025257	0.00113493
k__Heunggongvirae|p__Uroviricota|c__Caudoviricetes|o__Caudovirales|f__Siphoviridae|g__Seuratvirus																	4.67899	5.67791	7.12514e-09	5.44678e-08	6.39583	7.19983	6.01343e-12	1.04333e-09
k__Heunggongvirae|p__Uroviricota|c__Caudoviricetes|o__Caudovirales|f__Myoviridae|g__Vimunumvirus									1.50095	7.76255	0.00451653	0.0107493					3.69561	10.1071	1.06238e-09	9.37072e-09
k__Heunggongvirae|p__Uroviricota|c__Caudoviricetes|o__Caudovirales|f__Siphoviridae|g__Sanovirus									1.36423	5.55167	0.000788843	0.00238658									2.1791	6.96153	1.58901e-06	3.82614e-05
k__Heunggongvirae|p__Uroviricota|c__Caudoviricetes|o__Caudovirales|f__Myoviridae|g__Jiaodavirus									2.11453	8.17771	6.51602e-11	1.45389e-09									0.95901	6.94933	0.00277692	0.0157966
k__Heunggongvirae|p__Uroviricota|c__Caudoviricetes|o__Caudovirales|f__Podoviridae|g__Kochitakasuvirus									1.05402	4.47244	0.0010463	0.00306179													0.944371	7.77324	1.01243e-05	7.45322e-05
k__Heunggongvirae|p__Uroviricota|c__Caudoviricetes|o__Caudovirales|f__Siphoviridae|g__Tantvirus																	2.30259	5.25842	1.652e-07	1.03325e-06					-1.04874	9.30804	0.00156749	0.00547829
k__Heunggongvirae|p__Uroviricota|c__Caudoviricetes|o__Caudovirales|f__Myoviridae|g__Catalunyavirus									-0.736402	9.65725	0.00138889	0.00390421													-0.740842	9.18502	1.91776e-06	1.9516e-05
k__Heunggongvirae|p__Uroviricota|c__Caudoviricetes|o__Caudovirales|f__Herelleviridae|g__Okubovirus													-1.01374	5.3495	0.000511873	0.00312329									0.892084	6.89516	0.000823306	0.00316515
k__Heunggongvirae|p__Uroviricota|c__Caudoviricetes|o__Caudovirales|f__Myoviridae|g__Salacisavirus													1.86229	4.69873	0.000250684	0.00161154					-1.71469	5.9898	0.00177629	0.0116297
k__Heunggongvirae|p__Uroviricota|c__Caudoviricetes|o__Caudovirales|f__Myoviridae|g__Taranisvirus									-0.330428	16.0268	0.0016419	0.00447449													-0.310635	15.7071	0.0013372	0.00487023
k__Heunggongvirae|p__Uroviricota|c__Caudoviricetes|o__Caudovirales|f__Siphoviridae|g__Godonkavirus									5.59302	6.56537	1.27721e-18	1.51988e-16													2.98048	4.71269	4.74412e-16	1.26267e-14
k__Heunggongvirae|p__Uroviricota|c__Caudoviricetes|o__Caudovirales|f__Myoviridae|g__Mooglevirus									0.950828	10.4547	0.00182243	0.00485657					1.92511	10.0591	3.02962e-08	2.17123e-07
k__Heunggongvirae|p__Uroviricota|c__Caudoviricetes|o__Caudovirales|f__Myoviridae|g__Schizotequatrovirus									-0.905676	5.47567	0.00220073	0.00581971	-1.31665	4.88236	6.22569e-05	0.000457398
k__Heunggongvirae|p__Uroviricota|c__Caudoviricetes|o__Caudovirales|f__Demerecviridae|g__Cetovirus					-0.846031	10.8326	0.0123851	0.047907																	-0.806121	10.8685	0.00738174	0.0216466
k__Heunggongvirae|p__Uroviricota|c__Caudoviricetes|o__Caudovirales|f__Myoviridae|g__Yongloolinvirus									-0.378291	14.373	0.00259957	0.0065819													-0.389389	13.9957	6.14517e-05	0.000332223
k__Heunggongvirae|p__Uroviricota|c__Caudoviricetes|o__Caudovirales|f__Siphoviridae|g__Buttersvirus													6.68242	4.09006	0.000184405	0.00122937					6.39179	4.65422	0.0137314	0.0491215
k__Heunggongvirae|p__Uroviricota|c__Caudoviricetes|o__Caudovirales|f__Siphoviridae|g__Wanderervirus									-0.329598	14.075	0.00430362	0.0103114													-0.360044	13.4345	2.42462e-05	0.000152837
k__Heunggongvirae|p__Uroviricota|c__Caudoviricetes|o__Caudovirales|f__Myoviridae|g__Tijeunavirus									0.770571	7.58779	0.000876193	0.00262858									-0.674738	9.50747	0.0122814	0.0473517
k__Heunggongvirae|p__Uroviricota|c__Caudoviricetes|o__Caudovirales|f__Myoviridae|g__Anamdongvirus					-0.923333	10.0999	0.000744108	0.00523852	-0.649182	8.71171	0.00580291	0.0129477
k__Heunggongvirae|p__Uroviricota|c__Caudoviricetes|o__Caudovirales|f__Siphoviridae|g__Roufvirus					-1.22117	7.00583	0.000268542	0.00225064																	0.63485	6.15359	0.0120681	0.0323686
k__Heunggongvirae|p__Uroviricota|c__Caudoviricetes|o__Caudovirales|f__Siphoviridae|g__Jenstvirus					-0.637176	8.81011	0.000514946	0.00394046																	-0.72836	8.52896	0.000107265	0.000522728
k__Heunggongvirae|p__Uroviricota|c__Caudoviricetes|o__Caudovirales|f__Siphoviridae|g__Rogerhendrixvirus	0.682564	9.3003	0.000526692	0.00215465					1.42111	7.82021	1.67654e-05	8.67429e-05
k__Heunggongvirae|p__Uroviricota|c__Caudoviricetes|o__Caudovirales|f__Siphoviridae|g__Kojivirus	-0.687308	7.75279	0.000650316	0.00257268					-0.701353	8.69316	0.00987064	0.0202518
k__Heunggongvirae|p__Uroviricota|c__Caudoviricetes|o__Caudovirales|f__Siphoviridae|g__Samwavirus	-0.33995	12.3638	0.000935978	0.00354686					-0.336619	12.038	0.0221629	0.0412091
k__Heunggongvirae|p__Uroviricota|c__Caudoviricetes|o__Caudovirales|f__Myoviridae|g__Certrevirus	0.740723	6.77459	0.000986591	0.00369972					1.6137	5.55391	5.29224e-07	4.01985e-06
k__Heunggongvirae|p__Uroviricota|c__Caudoviricetes|o__Caudovirales|f__Myoviridae|g__Naesvirus	0.687067	7.53138	0.00152534	0.00538355					1.05529	6.46193	1.75105e-05	8.8046e-05
k__Heunggongvirae|p__Uroviricota|c__Caudoviricetes|o__Caudovirales|f__Siphoviridae|g__Vegasvirus	-0.2946	11.8379	0.00170295	0.00583868					-0.700335	12.5895	5.71446e-06	3.23819e-05
k__Heunggongvirae|p__Uroviricota|c__Caudoviricetes|o__Caudovirales|f__Guelinviridae|g__Gregsiragusavirus	0.729755	4.80928	0.00184584	0.00621031													-3.88074	6.05857	2.3486e-16	7.34473e-15
k__Bamfordvirae|p__Preplasmiviricota|c__Tectiliviricetes|o__Kalamavirales|f__Tectiviridae|g__Betatectivirus	0.609158	6.87504	0.00188189	0.00621543																					0.757902	8.23847	9.6749e-05	0.000485147
k__Heunggongvirae|p__Uroviricota|c__Caudoviricetes|o__Caudovirales|f__Siphoviridae|g__Cbastvirus																	-0.886253	11.8926	0.00170656	0.00605214					0.453081	13.0266	0.00362144	0.0114956
k__Heunggongvirae|p__Uroviricota|c__Caudoviricetes|o__Caudovirales|f__Siphoviridae|g__Oshimavirus	-0.741	8.17413	0.00207211	0.00654711													1.24676	7.54702	0.000501878	0.00191829
k__Heunggongvirae|p__Uroviricota|c__Caudoviricetes|o__Caudovirales|f__Myoviridae|g__Svunavirus	0.267344	12.7663	0.00210391	0.00654711					-0.313436	12.8447	0.0239872	0.0441413
k__Heunggongvirae|p__Uroviricota|c__Caudoviricetes|o__Caudovirales|f__Podoviridae|g__Parlovirus	-0.775246	6.80652	0.00231804	0.00701255													2.8891	8.24105	2.17586e-10	2.26817e-09
k__Heunggongvirae|p__Uroviricota|c__Caudoviricetes|o__Caudovirales|f__Podoviridae|g__Lahexavirus	-0.491691	7.94905	0.00274453	0.00809862																					-0.493594	6.95456	0.00346239	0.0111943
k__Heunggongvirae|p__Uroviricota|c__Caudoviricetes|o__Caudovirales|f__Siphoviridae|g__Trinavirus	0.522748	8.79452	0.00343169	0.00980484																	0.830014	7.44692	0.0122156	0.0473517
k__Heunggongvirae|p__Uroviricota|c__Caudoviricetes|o__Caudovirales|f__Siphoviridae|g__Pleetrevirus																					0.653038	8.19136	0.0102276	0.0403292	0.881259	7.87175	5.43101e-05	0.000298274
k__Heunggongvirae|p__Uroviricota|c__Caudoviricetes|o__Caudovirales|f__Salasmaviridae|g__Salasvirus	0.835901	10.3405	0.000456945	0.00191279					1.15956	9.05302	9.23213e-08	8.67335e-07
k__Heunggongvirae|p__Uroviricota|c__Caudoviricetes|o__Caudovirales|f__Siphoviridae|g__Sandinevirus	-0.686908	6.08386	0.000413251	0.00179242					-0.974335	6.30969	0.00236753	0.0061247
k__Heunggongvirae|p__Uroviricota|c__Caudoviricetes|o__Caudovirales|f__Myoviridae|g__Baikalvirus	0.751831	6.83115	0.000402427	0.00176675																					1.62641	6.84548	4.63595e-13	1.00252e-11
k__Heunggongvirae|p__Uroviricota|c__Caudoviricetes|o__Caudovirales|f__Myoviridae|g__Takahashivirus	-1.15149	4.84705	0.000393803	0.00175024													-2.16421	4.99647	1.96838e-06	1.02594e-05
k__Heunggongvirae|p__Uroviricota|c__Caudoviricetes|o__Caudovirales|f__Siphoviridae|g__Tanisvirus	4.52657	7.89489	4.07062e-22	2.44237e-20																					1.67469	5.1778	4.50163e-07	5.0244e-06
k__Heunggongvirae|p__Uroviricota|c__Caudoviricetes|o__Caudovirales|f__Siphoviridae|g__Galaxyvirus	-3.4496	5.14904	4.0795e-18	1.6318e-16									-3.37375	4.406	2.9905e-11	9.7871e-10
k__Heunggongvirae|p__Uroviricota|c__Caudoviricetes|o__Caudovirales|f__Guelinviridae|g__Brucesealvirus	2.89758	4.78223	2.8047e-17	9.17902e-16													-6.7617	6.65033	8.58685e-22	1.15171e-19
k__Heunggongvirae|p__Uroviricota|c__Caudoviricetes|o__Caudovirales|f__Siphoviridae|g__Ashduovirus	-2.74978	6.38556	9.57413e-16	2.6513e-14					-1.58377	5.31556	1.48594e-07	1.29386e-06
k__Heunggongvirae|p__Uroviricota|c__Caudoviricetes|o__Caudovirales|f__Myoviridae|g__Shandongvirus	2.42401	3.61941	4.22779e-13	1.08714e-11																					4.36612	5.87104	3.43916e-19	1.18995e-17
k__Heunggongvirae|p__Uroviricota|c__Caudoviricetes|o__Caudovirales|f__Myoviridae|g__Marthavirus	1.34328	10.3291	1.10784e-11	2.21568e-10																					2.25333	11.8806	1.25121e-21	7.21532e-20
k__Heunggongvirae|p__Uroviricota|c__Caudoviricetes|o__Caudovirales|f__Siphoviridae|g__Oneupvirus	-2.0796	5.97537	2.33192e-10	3.99757e-09					-2.94659	7.53968	9.85677e-10	1.46619e-08
k__Heunggongvirae|p__Uroviricota|c__Caudoviricetes|o__Caudovirales|f__Myoviridae|g__Pemunavirus	0.457294	7.96056	0.00488373	0.0134209																	-0.679041	9.04918	0.0137082	0.0491215
k__Heunggongvirae|p__Uroviricota|c__Caudoviricetes|o__Caudovirales|f__Siphoviridae|g__Anatolevirus	-1.59547	12.3746	1.4092e-09	2.02925e-08					-1.12917	13.8642	0.00182291	0.00485657
k__Heunggongvirae|p__Uroviricota|c__Caudoviricetes|o__Caudovirales|f__Siphoviridae|g__Vendettavirus	-2.3439	5.4133	5.4176e-08	6.0948e-07					-2.8111	6.61858	1.00706e-06	7.33719e-06
k__Heunggongvirae|p__Uroviricota|c__Caudoviricetes|o__Caudovirales|f__Siphoviridae|g__Leicestervirus	-0.665484	14.9644	1.30024e-07	1.41844e-06					-0.441649	15.0112	0.00685327	0.0150099
k__Heunggongvirae|p__Uroviricota|c__Caudoviricetes|o__Caudovirales|f__Siphoviridae|g__Slepowronvirus	-0.635643	10.2898	2.21983e-06	1.77587e-05					-0.447638	10.3453	0.0143817	0.0283661
k__Heunggongvirae|p__Uroviricota|c__Caudoviricetes|o__Caudovirales|f__Siphoviridae|g__Smoothievirus	-1.20591	5.7985	6.36559e-05	0.000375674																	-1.20101	8.28005	0.000332605	0.00274795
k__Heunggongvirae|p__Uroviricota|c__Caudoviricetes|o__Caudovirales|f__Siphoviridae|g__Gordonvirus	0.627619	7.08712	0.000165095	0.000874032																					-0.802229	6.94286	4.15566e-06	3.59465e-05
k__Heunggongvirae|p__Uroviricota|c__Caudoviricetes|o__Caudovirales|f__Podoviridae|g__Lightbulbvirus	0.609547	12.8926	0.000220901	0.00107245																					0.378631	13.8346	0.00381127	0.0119882
k__Heunggongvirae|p__Uroviricota|c__Caudoviricetes|o__Caudovirales|f__Myoviridae|g__Acionnavirus	0.678427	9.75962	0.000317003	0.00146309																					0.583528	10.4514	0.00190648	0.00653112
k__Heunggongvirae|p__Uroviricota|c__Caudoviricetes|o__Caudovirales|f__Siphoviridae|g__Thetabobvirus	3.79397	5.60415	4.76593e-08	5.53462e-07									3.0926	4.89348	0.000814648	0.00473022
k__Heunggongvirae|p__Uroviricota|c__Caudoviricetes|o__Caudovirales|f__Siphoviridae|g__Harrisonvirus	-0.476711	6.41751	0.00542964	0.0146968					-0.536812	6.25091	0.013751	0.0272728
k__Heunggongvirae|p__Uroviricota|c__Caudoviricetes|o__Caudovirales|f__Myoviridae|g__Tulanevirus													-3.44321	4.03842	2.89435e-10	6.94644e-09					1.70875	4.52005	0.0064844	0.0284821
k__Heunggongvirae|p__Uroviricota|c__Caudoviricetes|o__Caudovirales|f__Myoviridae|g__Plaisancevirus					2.00312	4.39995	4.74516e-07	8.79103e-06					1.85945	4.4292	6.7678e-05	0.000487281
k__Heunggongvirae|p__Uroviricota|c__Caudoviricetes|o__Caudovirales|f__Siphoviridae|g__Inhavirus					1.13989	6.27086	1.36748e-05	0.000152287																	0.727385	6.93236	0.000574243	0.00233751
k__Heunggongvirae|p__Uroviricota|c__Caudoviricetes|o__Caudovirales|f__Siphoviridae|g__Abidjanvirus	0.597106	7.58506	0.017173	0.0376968																					0.676547	6.89343	0.0194163	0.0476457
k__Heunggongvirae|p__Uroviricota|c__Caudoviricetes|o__Caudovirales|f__Podoviridae|g__Xuquatrovirus	-0.539327	7.39759	0.0169811	0.0375042																					-0.775617	6.46739	0.00699432	0.0208624
k__Heunggongvirae|p__Uroviricota|c__Caudoviricetes|o__Caudovirales|f__Siphoviridae|g__Lentavirus					0.639532	12.7706	7.98784e-06	0.000100419													0.56718	12.7878	0.000168004	0.00153415
k__Heunggongvirae|p__Uroviricota|c__Caudoviricetes|o__Caudovirales|f__Salasmaviridae|g__Karezivirus					-1.42918	6.96144	5.01911e-06	6.7951e-05					-1.93396	7.47738	2.78604e-07	2.94992e-06
k__Heunggongvirae|p__Uroviricota|c__Caudoviricetes|o__Caudovirales|f__Myoviridae|g__Erskinevirus					1.82094	5.47217	1.38442e-05	0.000152287	5.03239	6.06578	9.16451e-23	1.63587e-20
k__Heunggongvirae|p__Uroviricota|c__Caudoviricetes|o__Caudovirales|f__Myoviridae|g__Phikzvirus					1.61432	7.00449	7.95395e-05	0.000736787	0.79448	5.40456	0.00569159	0.0127966
k__Heunggongvirae|p__Uroviricota|c__Caudoviricetes|o__Caudovirales|f__Autographiviridae|g__Kelmasvirus																					-1.48793	7.74543	0.000983679	0.00711118	2.45634	6.76535	2.62822e-18	7.57804e-17
k__Heunggongvirae|p__Uroviricota|c__Caudoviricetes|o__Caudovirales|f__Herelleviridae|g__Eldridgevirus	-0.44969	11.2238	0.0193975	0.041566																	-0.930194	11.1136	0.00153991	0.0104774
k__Heunggongvirae|p__Uroviricota|c__Caudoviricetes|o__Caudovirales|f__Podoviridae|g__Ryyoungvirus	0.643496	6.32855	0.0132878	0.0313645	3.69181	7.67778	2.40429e-14	1.69262e-12
k__Heunggongvirae|p__Uroviricota|c__Caudoviricetes|o__Caudovirales|f__Siphoviridae|g__Bronvirus	-0.464701	8.7524	0.0131709	0.0313645	0.982356	8.68468	1.60582e-05	0.000171287
k__Heunggongvirae|p__Uroviricota|c__Caudoviricetes|o__Caudovirales|f__Myoviridae|g__Mieseafarmvirus					2.09525	8.46671	1.272e-08	2.98497e-07					1.28491	7.90038	3.16386e-05	0.000247606
k__Heunggongvirae|p__Uroviricota|c__Caudoviricetes|o__Caudovirales|f__Myoviridae|g__Tigrvirus	-0.337379	10.2661	0.00792217	0.0206665																					-0.373999	8.73954	0.0205112	0.0482781
k__Heunggongvirae|p__Uroviricota|c__Caudoviricetes|o__Caudovirales|f__Salasmaviridae|g__Gaunavirus	0.597145	8.25088	0.00904791	0.0226908																					0.826797	7.76012	3.04236e-06	2.77015e-05
k__Heunggongvirae|p__Uroviricota|c__Caudoviricetes|o__Caudovirales|f__Siphoviridae|g__Poushouvirus	-0.635951	6.79555	0.0082288	0.0211598					-1.47928	8.0319	0.000392004	0.00126077
k__Heunggongvirae|p__Uroviricota|c__Caudoviricetes|o__Caudovirales|f__Siphoviridae|g__Juiceboxvirus																					0.964266	7.30789	2.55411e-05	0.000319904	0.389414	7.76332	0.0202676	0.0482781
k__Heunggongvirae|p__Uroviricota|c__Caudoviricetes|o__Caudovirales|f__Autographiviridae|g__Vectrevirus					7.14583	7.04944	9.55831e-10	2.80377e-08																	-6.54208	9.33225	2.13949e-24	1.48053e-22
k__Heunggongvirae|p__Uroviricota|c__Caudoviricetes|o__Caudovirales|f__Drexlerviridae|g__Webervirus					6.63024	10.1003	5.85803e-17	6.87343e-15																	1.10311	7.08563	0.00536013	0.0164124
k__Heunggongvirae|p__Uroviricota|c__Caudoviricetes|o__Caudovirales|f__Myoviridae|g__Loughboroughvirus													-1.08292	6.50593	8.84438e-05	0.000624309
k__Heunggongvirae|p__Uroviricota|c__Caudoviricetes|o__Caudovirales|f__Siphoviridae|g__Rockvillevirus																									-0.705623	9.30813	0.000791733	0.00307797
k__Heunggongvirae|p__Uroviricota|c__Caudoviricetes|o__Caudovirales|f__Myoviridae|g__Carpasinavirus													-2.2865	5.02002	2.02595e-05	0.000165759
k__Heunggongvirae|p__Uroviricota|c__Caudoviricetes|o__Caudovirales|f__Siphoviridae|g__Nevevirus																									0.87323	5.25676	0.000537974	0.00221594
k__Heunggongvirae|p__Uroviricota|c__Caudoviricetes|o__Caudovirales|f__Siphoviridae|g__Camtrevirus													-0.728934	8.84624	0.000205104	0.0013425
k__Heunggongvirae|p__Uroviricota|c__Caudoviricetes|o__Caudovirales|f__Siphoviridae|g__Scapunavirus																	-0.591116	6.20129	0.0140806	0.0407037
k__Heunggongvirae|p__Uroviricota|c__Caudoviricetes|o__Caudovirales|f__Siphoviridae|g__Hattifnattvirus																									-0.960322	6.88503	0.00107938	0.00403758
k__Heunggongvirae|p__Uroviricota|c__Caudoviricetes|o__Caudovirales|f__Siphoviridae|g__Wizardvirus																					0.784854	9.87739	0.00535304	0.0252922
k__Heunggongvirae|p__Uroviricota|c__Caudoviricetes|o__Caudovirales|f__Siphoviridae|g__Luckybarnesvirus																	1.68753	6.60683	0.000229667	0.000963482
k__Heunggongvirae|p__Uroviricota|c__Caudoviricetes|o__Caudovirales|f__Siphoviridae|g__Nipunavirus																									0.502451	8.45903	0.015034	0.0388191
k__Heunggongvirae|p__Uroviricota|c__Caudoviricetes|o__Caudovirales|f__Schitoviridae|g__Eceepunavirus																									1.33492	6.28471	0.0114327	0.0311472
k__Heunggongvirae|p__Uroviricota|c__Caudoviricetes|o__Caudovirales|f__Siphoviridae|g__Moineauvirus																	-0.976231	11.5457	0.00356617	0.0117958
k__Heunggongvirae|p__Uroviricota|c__Caudoviricetes|o__Caudovirales|f__Siphoviridae|g__Ilzatvirus																									-0.638799	5.84093	0.0076944	0.0221855
k__Heunggongvirae|p__Uroviricota|c__Caudoviricetes|o__Caudovirales|f__Siphoviridae|g__Waukeshavirus																									0.512178	8.54544	0.00349416	0.0111943
k__Heunggongvirae|p__Uroviricota|c__Caudoviricetes|o__Caudovirales|f__Autographiviridae|g__Serkorvirus																	1.27595	6.03488	0.00382176	0.0124027
k__Heunggongvirae|p__Uroviricota|c__Caudoviricetes|o__Caudovirales|f__Schitoviridae|g__Littlefixvirus													-2.70275	3.37183	1.2344e-05	0.000105805
k__Heunggongvirae|p__Uroviricota|c__Caudoviricetes|o__Caudovirales|f__Drexlerviridae|g__Rtpvirus													-3.60562	4.55487	7.61141e-10	1.37005e-08
k__Heunggongvirae|p__Uroviricota|c__Caudoviricetes|o__Caudovirales|f__Myoviridae|g__Chiangmaivirus													2.28589	4.00639	8.86604e-10	1.51989e-08
k__Sangervirae|p__Phixviricota|c__Malgrandaviricetes|o__Petitvirales|f__Microviridae|g__Enterogokushovirus																	1.63363	6.6059	0.00519915	0.0162592
k__Heunggongvirae|p__Uroviricota|c__Caudoviricetes|o__Caudovirales|f__Siphoviridae|g__Rockefellervirus																									-0.695482	7.56678	0.00162233	0.00561325
k__Heunggongvirae|p__Uroviricota|c__Caudoviricetes|o__Caudovirales|f__Siphoviridae|g__Jarrellvirus																	0.811045	11.1145	0.000355295	0.00140485
k__Heunggongvirae|p__Uroviricota|c__Caudoviricetes|o__Caudovirales|f__Myoviridae|g__Biquartavirus																									0.529526	10.2855	0.000275977	0.0011936
k__Heunggongvirae|p__Uroviricota|c__Caudoviricetes|o__Caudovirales|f__Siphoviridae|g__Samunavirus																									-0.962465	6.92169	0.00144937	0.00515543
k__Heunggongvirae|p__Uroviricota|c__Caudoviricetes|o__Caudovirales|f__Myoviridae|g__Phabquatrovirus																									-0.572778	8.40187	0.00212728	0.00707731
k__Heunggongvirae|p__Uroviricota|c__Caudoviricetes|o__Caudovirales|f__Ackermannviridae|g__Campanilevirus													3.91909	3.4378	4.81818e-06	4.44755e-05
k__Heunggongvirae|p__Uroviricota|c__Caudoviricetes|o__Caudovirales|f__Siphoviridae|g__Cequinquevirus													-0.416639	12.2924	0.00125543	0.00684779
k__Heunggongvirae|p__Uroviricota|c__Caudoviricetes|o__Caudovirales|f__Herelleviridae|g__Elpedvirus																									1.38869	3.96414	2.65887e-05	0.00016428
k__Heunggongvirae|p__Uroviricota|c__Caudoviricetes|o__Caudovirales|f__Autographiviridae|g__Wuhanvirus																	2.4897	4.83113	5.12211e-08	3.38847e-07
k__Heunggongvirae|p__Uroviricota|c__Caudoviricetes|o__Caudovirales|f__Myoviridae|g__Winklervirus																					-0.974289	5.56976	0.00588171	0.0268547
k__Heunggongvirae|p__Uroviricota|c__Caudoviricetes|o__Caudovirales|f__Siphoviridae|g__Pamexvirus																	1.92337	9.18406	5.22866e-07	2.99776e-06
k__Heunggongvirae|p__Uroviricota|c__Caudoviricetes|o__Caudovirales|f__Podoviridae|g__Myxoctovirus																					-1.19625	7.18731	0.00521365	0.0252922
k__Heunggongvirae|p__Uroviricota|c__Caudoviricetes|o__Caudovirales|f__Siphoviridae|g__Stanholtvirus																	1.46711	10.3911	1.20523e-06	6.4781e-06
k__Heunggongvirae|p__Uroviricota|c__Caudoviricetes|o__Caudovirales|f__Zobellviridae|g__Citrovirus																	4.38725	7.54943	9.56606e-14	1.82818e-12
k__Heunggongvirae|p__Uroviricota|c__Caudoviricetes|o__Caudovirales|f__Myoviridae|g__Jedunavirus																									5.00305	9.36555	2.69909e-32	4.66942e-30
k__Heunggongvirae|p__Uroviricota|c__Caudoviricetes|o__Caudovirales|f__Siphoviridae|g__Dhillonvirus																									-6.53562	7.07676	3.34098e-25	2.88995e-23
k__Heunggongvirae|p__Uroviricota|c__Caudoviricetes|o__Caudovirales|f__Myoviridae|g__Agricanvirus													3.32567	2.80981	5.34728e-10	1.06946e-08
k__Heunggongvirae|p__Uroviricota|c__Caudoviricetes|o__Caudovirales|f__Myoviridae|g__Entnonagintavirus																	6.40444	8.3081	4.26332e-17	1.46658e-15
k__Heunggongvirae|p__Uroviricota|c__Caudoviricetes|o__Caudovirales|f__Myoviridae|g__Pbunavirus																	8.06605	7.80191	2.66956e-17	1.14791e-15
k__Loebvirae|p__Hofneiviricota|c__Faserviricetes|o__Tubulavirales|f__Inoviridae|g__Primolicivirus																	4.80225	6.96784	1.52852e-17	7.51156e-16
k__Heunggongvirae|p__Uroviricota|c__Caudoviricetes|o__Caudovirales|f__Drexlerviridae|g__Changchunvirus																									-5.36187	4.16483	1.86219e-21	9.20455e-20
k__Heunggongvirae|p__Uroviricota|c__Caudoviricetes|o__Caudovirales|f__Siphoviridae|g__Knuthellervirus																					-0.662355	6.00501	0.0050782	0.0251734
k__Heunggongvirae|p__Uroviricota|c__Caudoviricetes|o__Caudovirales|f__Siphoviridae|g__Nickievirus																					-1.26809	5.48642	0.00443913	0.0229907
k__Heunggongvirae|p__Uroviricota|c__Caudoviricetes|o__Caudovirales|f__Podoviridae|g__Sendosyvirus																	8.915	8.78893	7.81654e-20	6.72222e-18
k__Heunggongvirae|p__Uroviricota|c__Caudoviricetes|o__Caudovirales|f__Herelleviridae|g__Matervirus																									3.15107	6.18961	9.18382e-13	1.86918e-11
k__Heunggongvirae|p__Uroviricota|c__Caudoviricetes|o__Caudovirales|f__Myoviridae|g__Emdodecavirus																									-4.6101	3.25027	4.41128e-11	8.03317e-10
k__Heunggongvirae|p__Uroviricota|c__Caudoviricetes|o__Caudovirales|f__Myoviridae|g__Hapunavirus																					-0.961559	8.27508	0.00211181	0.0130857
k__Heunggongvirae|p__Uroviricota|c__Caudoviricetes|o__Caudovirales|f__Autographiviridae|g__Berlinvirus																									2.34853	4.26536	3.574e-08	4.75618e-07
k__Heunggongvirae|p__Uroviricota|c__Caudoviricetes|o__Caudovirales|f__Siphoviridae|g__Amigovirus																	-1.3551	5.51344	1.56906e-05	7.294e-05
k__Heunggongvirae|p__Uroviricota|c__Caudoviricetes|o__Caudovirales|f__Podoviridae|g__Rauchvirus																	1.23435	11.6137	0.000194617	0.000826521
k__Heunggongvirae|p__Uroviricota|c__Caudoviricetes|o__Caudovirales|f__Siphoviridae|g__Gilsonvirus													-0.734384	6.34821	0.00628546	0.0285198
k__Heunggongvirae|p__Uroviricota|c__Caudoviricetes|o__Caudovirales|f__Myoviridae|g__Myosmarvirus																					-1.46409	5.64272	0.00165766	0.0110617
k__Heunggongvirae|p__Uroviricota|c__Caudoviricetes|o__Caudovirales|f__Myoviridae|g__Machinavirus																					1.5057	5.21125	0.000428509	0.00337938
k__Heunggongvirae|p__Uroviricota|c__Caudoviricetes|o__Caudovirales|f__Salasmaviridae|g__Bundooravirus																					1.4609	8.1118	0.00019564	0.00165578
k__Heunggongvirae|p__Uroviricota|c__Caudoviricetes|o__Caudovirales|f__Siphoviridae|g__Maenadvirus													-1.10173	6.03526	0.00122648	0.00679281
k__Heunggongvirae|p__Uroviricota|c__Caudoviricetes|o__Caudovirales|f__Siphoviridae|g__Cecivirus																									0.874165	9.10829	2.6585e-06	2.48605e-05
k__Heunggongvirae|p__Uroviricota|c__Caudoviricetes|o__Caudovirales|f__Siphoviridae|g__Marienburgvirus																					-2.79352	5.35864	6.63539e-05	0.000697721
k__Heunggongvirae|p__Uroviricota|c__Caudoviricetes|o__Caudovirales|f__Siphoviridae|g__Alachuavirus																									-0.789794	8.64305	3.67063e-05	0.000215261
k__Heunggongvirae|p__Uroviricota|c__Caudoviricetes|o__Caudovirales|f__Myoviridae|g__Kleczkowskavirus																									3.82322	5.85414	6.7198e-21	2.58339e-19
k__Heunggongvirae|p__Uroviricota|c__Caudoviricetes|o__Caudovirales|f__Siphoviridae|g__Fairfaxidumvirus	-5.19327	6.79803	3.31659e-31	1.19397e-28
k__Heunggongvirae|p__Uroviricota|c__Caudoviricetes|o__Caudovirales|f__Myoviridae|g__Vibakivirus									0.654342	6.32769	0.0214658	0.0404643
k__Heunggongvirae|p__Uroviricota|c__Caudoviricetes|o__Caudovirales|f__Myoviridae|g__Phapecoctavirus	0.596649	8.32042	0.00215685	0.00658022
k__Loebvirae|p__Hofneiviricota|c__Faserviricetes|o__Tubulavirales|f__Plectroviridae|g__Suturavirus	-0.485025	7.26912	0.0039338	0.0110638
k__Heunggongvirae|p__Uroviricota|c__Caudoviricetes|o__Caudovirales|f__Podoviridae|g__Wumptrevirus	0.849942	4.23815	0.00497924	0.0135798
k__Heunggongvirae|p__Uroviricota|c__Caudoviricetes|o__Caudovirales|f__Siphoviridae|g__Laroyevirus	-0.426166	10.2863	0.00768758	0.0203495
k__Heunggongvirae|p__Uroviricota|c__Caudoviricetes|o__Caudovirales|f__Myoviridae|g__Myohalovirus	-0.567272	7.19389	0.0100094	0.024524
k__Heunggongvirae|p__Uroviricota|c__Caudoviricetes|o__Caudovirales|f__Autographiviridae|g__Pairvirus	0.929192	6.93399	0.0167075	0.0371277
k__Heunggongvirae|p__Uroviricota|c__Caudoviricetes|o__Caudovirales|g__Lilyvirus	0.215257	13.443	0.0176972	0.038612
k__Heunggongvirae|p__Uroviricota|c__Caudoviricetes|o__Caudovirales|f__Siphoviridae|g__Mudcatvirus	0.629915	5.45259	0.0231488	0.0487343
k__Heunggongvirae|p__Uroviricota|c__Caudoviricetes|o__Caudovirales|f__Podoviridae|g__Chopinvirus					-3.393	4.81179	2.97772e-15	2.62039e-13
k__Heunggongvirae|p__Uroviricota|c__Caudoviricetes|o__Caudovirales|f__Siphoviridae|g__Dubowvirus					2.88335	5.37272	5.2937e-13	2.66198e-11
k__Heunggongvirae|p__Uroviricota|c__Caudoviricetes|o__Caudovirales|f__Siphoviridae|g__Xiamenvirus					-8.34095	3.7294	1.04457e-10	3.67688e-09
k__Heunggongvirae|p__Uroviricota|c__Caudoviricetes|o__Caudovirales|f__Autographiviridae|g__Daemvirus					3.95544	3.70509	2.45354e-09	6.1689e-08
k__Heunggongvirae|p__Uroviricota|c__Caudoviricetes|o__Caudovirales|f__Siphoviridae|g__Sashavirus					-3.04539	5.05175	1.75882e-08	3.8694e-07
k__Heunggongvirae|p__Uroviricota|c__Caudoviricetes|o__Caudovirales|f__Siphoviridae|g__Homburgvirus					-1.39096	6.83156	4.12885e-06	5.81342e-05
k__Heunggongvirae|p__Uroviricota|c__Caudoviricetes|o__Caudovirales|f__Myoviridae|g__Elvirus					2.64654	3.96405	1.27938e-05	0.000150114
k__Heunggongvirae|p__Uroviricota|c__Caudoviricetes|o__Caudovirales|f__Autographiviridae|g__Koutsourovirus	0.767219	7.47529	0.00212781	0.00654711
k__Heunggongvirae|p__Uroviricota|c__Caudoviricetes|o__Caudovirales|f__Myoviridae|g__Lubbockvirus	-0.206534	12.9276	0.00206203	0.00654711
k__Heunggongvirae|p__Uroviricota|c__Caudoviricetes|o__Caudovirales|f__Myoviridae|g__Pippivirus	0.426461	14.9569	0.00205549	0.00654711
k__Heunggongvirae|p__Uroviricota|c__Caudoviricetes|o__Caudovirales|f__Siphoviridae|g__Majavirus	-0.978336	6.45312	0.00167003	0.00583701
k__Heunggongvirae|p__Uroviricota|c__Caudoviricetes|o__Caudovirales|f__Guelinviridae|g__Capvunavirus	5.63523	6.84582	1.31039e-29	2.3587e-27
k__Heunggongvirae|p__Uroviricota|c__Caudoviricetes|o__Caudovirales|f__Autographiviridae|g__Ghunavirus	-5.63093	4.72098	8.5791e-23	6.17695e-21
k__Heunggongvirae|p__Uroviricota|c__Caudoviricetes|o__Caudovirales|f__Salasmaviridae|g__Klosterneuburgvirus	-3.97962	4.73211	6.61301e-20	3.40098e-18
k__Heunggongvirae|p__Uroviricota|c__Caudoviricetes|o__Caudovirales|f__Siphoviridae|g__Appavirus	-2.84837	5.48348	1.93155e-18	8.69198e-17
k__Heunggongvirae|p__Uroviricota|c__Caudoviricetes|o__Caudovirales|f__Myoviridae|g__Seoulvirus	2.68408	3.57651	1.07106e-17	3.85582e-16
k__Heunggongvirae|p__Uroviricota|c__Caudoviricetes|o__Caudovirales|f__Salasmaviridae|g__Claudivirus	2.47792	4.02462	1.70913e-12	4.10191e-11
k__Heunggongvirae|p__Uroviricota|c__Caudoviricetes|o__Caudovirales|f__Demerecviridae|g__Vipunavirus	-2.06057	6.87578	2.26079e-11	4.2836e-10
k__Heunggongvirae|p__Uroviricota|c__Caudoviricetes|o__Caudovirales|f__Siphoviridae|g__Helsingorvirus					0.901098	8.44255	7.77594e-05	0.000736787
k__Heunggongvirae|p__Uroviricota|c__Caudoviricetes|o__Caudovirales|f__Herelleviridae|g__Mooreparkvirus	3.08499	4.57064	1.05025e-08	1.40034e-07
k__Heunggongvirae|p__Uroviricota|c__Caudoviricetes|o__Caudovirales|f__Myoviridae|g__Ayohtrevirus	0.957232	9.82027	3.73424e-07	3.63332e-06
k__Heunggongvirae|p__Uroviricota|c__Caudoviricetes|o__Caudovirales|f__Myoviridae|g__Playavirus	-1.34759	6.94969	4.6524e-06	3.4893e-05
k__Heunggongvirae|p__Uroviricota|c__Caudoviricetes|o__Caudovirales|f__Myoviridae|g__Becedseptimavirus	-0.964703	9.43143	1.01269e-05	6.87868e-05
k__Heunggongvirae|p__Uroviricota|c__Caudoviricetes|o__Caudovirales|f__Ackermannviridae|g__Miltonvirus	0.677016	6.25125	0.000135547	0.000728313
k__Heunggongvirae|p__Uroviricota|c__Caudoviricetes|o__Caudovirales|f__Myoviridae|g__Shirahamavirus	-1.05753	9.8553	0.000183731	0.000931593
k__Heunggongvirae|p__Uroviricota|c__Caudoviricetes|o__Caudovirales|f__Siphoviridae|g__Agmunavirus	-0.995934	9.27478	0.000723697	0.00280141
k__Heunggongvirae|p__Uroviricota|c__Caudoviricetes|o__Caudovirales|f__Myoviridae|g__Klausavirus	0.423572	9.28478	0.00130842	0.00471031
k__Heunggongvirae|p__Uroviricota|c__Caudoviricetes|o__Caudovirales|f__Siphoviridae|g__Nyceiraevirus	-1.56656	11.2407	2.14132e-07	2.2025e-06
k__Heunggongvirae|p__Uroviricota|c__Caudoviricetes|o__Caudovirales|f__Herelleviridae|g__Pecentumvirus					-1.19256	5.03548	0.000115101	0.00103886
k__Heunggongvirae|p__Uroviricota|c__Caudoviricetes|o__Caudovirales|f__Siphoviridae|g__Vojvodinavirus																									-0.482758	7.8479	0.0185192	0.0460981
k__Loebvirae|p__Hofneiviricota|c__Faserviricetes|o__Tubulavirales|f__Inoviridae|g__Saetivirus					2.72739	5.8395	0.000595478	0.00445975
k__Heunggongvirae|p__Uroviricota|c__Caudoviricetes|o__Caudovirales|f__Siphoviridae|g__Korravirus									-2.5404	3.30774	0.000367134	0.00119152
k__Heunggongvirae|p__Uroviricota|c__Caudoviricetes|o__Caudovirales|f__Siphoviridae|g__Fernvirus									-0.654951	11.8812	0.000535357	0.00167651
k__Heunggongvirae|p__Uroviricota|c__Caudoviricetes|o__Caudovirales|f__Myoviridae|g__Kolesnikvirus									5.4962	3.39108	0.0010549	0.00306179
k__Heunggongvirae|p__Uroviricota|c__Caudoviricetes|o__Caudovirales|f__Schitoviridae|g__Plymouthvirus									-1.87023	6.25208	0.00137219	0.00388788
k__Heunggongvirae|p__Uroviricota|c__Caudoviricetes|o__Caudovirales|f__Myoviridae|g__Eneladusvirus									-0.899296	6.78478	0.0016028	0.00443566
k__Heunggongvirae|p__Uroviricota|c__Caudoviricetes|o__Caudovirales|f__Myoviridae|g__Dhakavirus									-1.03868	6.19344	0.00162555	0.004464
k__Heunggongvirae|p__Uroviricota|c__Caudoviricetes|o__Caudovirales|f__Siphoviridae|g__Kenoshavirus									-0.794498	5.62452	0.00235687	0.0061247
k__Heunggongvirae|p__Uroviricota|c__Caudoviricetes|o__Caudovirales|f__Siphoviridae|g__Weaselvirus									1.7881	6.46998	0.000155418	0.000566165
k__Heunggongvirae|p__Uroviricota|c__Caudoviricetes|o__Caudovirales|f__Myoviridae|g__Llyrvirus									-0.69282	9.09504	0.00293161	0.00731877
k__Heunggongvirae|p__Uroviricota|c__Caudoviricetes|o__Caudovirales|f__Autographiviridae|g__Chatterjeevirus									-1.19074	8.69185	0.00352899	0.00851248
k__Heunggongvirae|p__Uroviricota|c__Caudoviricetes|o__Caudovirales|f__Siphoviridae|g__Sukhumvitvirus									-0.496093	8.75665	0.00569934	0.0127966
k__Heunggongvirae|p__Uroviricota|c__Caudoviricetes|o__Caudovirales|f__Myoviridae|g__Sherbrookevirus									-0.429008	12.8123	0.00708196	0.0153228
k__Heunggongvirae|p__Uroviricota|c__Caudoviricetes|o__Caudovirales|f__Myoviridae|g__Kisquinquevirus									-1.27581	4.08942	0.00724319	0.0155772
k__Heunggongvirae|p__Uroviricota|c__Caudoviricetes|o__Caudovirales|f__Myoviridae|g__Yokohamavirus									1.24184	5.45322	0.0122875	0.024924
k__Heunggongvirae|p__Uroviricota|c__Caudoviricetes|o__Caudovirales|f__Siphoviridae|g__Junavirus									-0.5127	6.48307	0.0167989	0.0327716
k__Heunggongvirae|p__Uroviricota|c__Caudoviricetes|o__Caudovirales|f__Siphoviridae|g__Unaquatrovirus									-0.695988	5.83284	0.019647	0.0377096
k__Heunggongvirae|p__Uroviricota|c__Caudoviricetes|o__Caudovirales|f__Siphoviridae|g__Metamorphoovirus									-1.09625	5.88088	0.00330387	0.00802368
k__Heunggongvirae|p__Uroviricota|c__Caudoviricetes|o__Caudovirales|f__Podoviridae|g__Giessenvirus													7.88321	5.75101	4.17391e-12	1.66957e-10
k__Heunggongvirae|p__Uroviricota|c__Caudoviricetes|o__Caudovirales|f__Siphoviridae|g__Dragolirvirus									-0.593857	11.6522	0.000150809	0.00055504
k__Heunggongvirae|p__Uroviricota|c__Caudoviricetes|o__Caudovirales|f__Herelleviridae|g__Bastillevirus									-1.00182	9.9994	8.4743e-05	0.000336205
k__Heunggongvirae|p__Uroviricota|c__Caudoviricetes|o__Caudovirales|f__Herelleviridae|g__Goettingenvirus					0.699838	9.9907	0.00147372	0.00894398
k__Heunggongvirae|p__Uroviricota|c__Caudoviricetes|o__Caudovirales|f__Siphoviridae|g__Sonalivirus					1.44746	5.16241	0.00182834	0.010446
k__Heunggongvirae|p__Uroviricota|c__Caudoviricetes|o__Caudovirales|f__Herelleviridae|g__Sepunavirus					0.563723	6.71945	0.00659024	0.0293641
k__Heunggongvirae|p__Uroviricota|c__Caudoviricetes|o__Caudovirales|f__Siphoviridae|g__Xipdecavirus					0.872104	6.70928	0.0068361	0.0300789
k__Heunggongvirae|p__Uroviricota|c__Caudoviricetes|o__Caudovirales|f__Schitoviridae|g__Aoqinvirus					0.77949	5.35383	0.00730029	0.0313378
k__Heunggongvirae|p__Uroviricota|c__Caudoviricetes|o__Caudovirales|f__Siphoviridae|g__Triavirus									1.9896	8.98181	4.12525e-13	1.84089e-11
k__Heunggongvirae|p__Uroviricota|c__Caudoviricetes|o__Caudovirales|f__Myoviridae|g__Jilinvirus									2.68098	9.10677	4.87108e-12	1.33767e-10
k__Heunggongvirae|p__Uroviricota|c__Caudoviricetes|o__Caudovirales|f__Salasmaviridae|g__Cepunavirus									1.30072	4.52469	0.000137904	0.000512829
k__Heunggongvirae|p__Uroviricota|c__Caudoviricetes|o__Caudovirales|f__Siphoviridae|g__Picardvirus									2.77134	4.43161	8.1201e-12	2.07063e-10
k__Heunggongvirae|p__Uroviricota|c__Caudoviricetes|o__Caudovirales|f__Siphoviridae|g__Labanvirus									1.87952	11.2809	3.56973e-09	4.90151e-08
k__Heunggongvirae|p__Uroviricota|c__Caudoviricetes|o__Caudovirales|f__Myoviridae|g__Thornevirus									1.2115	9.76585	2.42459e-06	1.57378e-05
k__Heunggongvirae|p__Uroviricota|c__Caudoviricetes|o__Caudovirales|f__Autographiviridae|g__Piedvirus									1.32974	6.63148	4.72132e-06	2.79197e-05
k__Heunggongvirae|p__Uroviricota|c__Caudoviricetes|o__Caudovirales|f__Herelleviridae|g__Moonbeamvirus									-1.497	6.79262	2.84019e-05	0.000135193
k__Heunggongvirae|p__Uroviricota|c__Caudoviricetes|o__Caudovirales|f__Ackermannviridae|g__Kujavirus									0.957022	7.73865	3.0139e-05	0.000141574
k__Heunggongvirae|p__Uroviricota|c__Caudoviricetes|o__Caudovirales|f__Siphoviridae|g__Biseptimavirus									-0.815677	8.09998	3.36463e-05	0.000155997
[truncated: 3 more rows]

## Sheet: S6 family diff
Supplementary Table S6: differential analysis on TMM normalized viral family abundance. Families with FDR < 0.05 are displayed. FC: fold change. CPM: counts per million.
[truncated: 15 more rows]

[truncated: 2 more sheets: S7 pwy diff, S8 bacteria diff]
